# Supplementary material for: Study on the characteristic mechanisms of infrasonic precursors during the damage process of impending earthquake sources
Source: PLoS One. 2021 Oct 1;16(10):e0257345. doi: 10.1371/journal.pone.0257345 (PMC8486096; doi:10.1371/journal.pone.0257345)
Supplement: S2 File — (XLS) [file pone.0257345.s002.xls]

## Sheet: Sheet1
S2 File. Infrasound anomaly signals received 18 days before the Jiji m S7.6 earthquake in Taiwan on September 21, 1999
0.0390625
0.0390625
0.0390625
0.0390625
0.0390625
0.0390625
0.0390625
0.0415039
0.0415039
0.0415039
0.0415039
0.0439453
0.0439453
0.0439453
0.0463867
0.0463867
0.0463867
0.0439453
0.0463867
0.0463867
0.0463867
0.0463867
0.0463867
0.0463867
0.0463867
0.0463867
0.0463867
0.0463867
0.0488281
0.0488281
0.0463867
0.0488281
0.0488281
0.0488281
0.0488281
0.0488281
0.0512695
0.0512695
0.0512695
0.0512695
0.0537109
0.0537109
0.0537109
0.0537109
0.0537109
0.0537109
0.0537109
0.0537109
0.0512695
0.0512695
0.0512695
0.0512695
0.0512695
0.0512695
0.0512695
0.0488281
0.0512695
0.0512695
0.0512695
0.0488281
0.0488281
0.0488281
0.0488281
0.0488281
0.0512695
0.0488281
0.0488281
0.0512695
0.0512695
0.0512695
0.0512695
0.0512695
0.0512695
0.0537109
0.0537109
0.0537109
0.0561523
0.0561523
0.0561523
0.0561523
0.0561523
0.0561523
0.0561523
0.0561523
0.0561523
0.0561523
0.0561523
0.0561523
0.0561523
0.0561523
0.0585938
0.0585938
0.0585938
0.0585938
0.0585938
0.0585938
0.0585938
0.0585938
0.0585938
0.0610352
0.0610352
0.0634766
0.0634766
0.065918
0.065918
0.065918
0.0683594
0.0708008
0.0708008
0.0708008
0.0732422
0.0732422
0.0732422
0.0756836
0.0756836
0.0756836
0.078125
0.078125
0.078125
0.0805664
0.0805664
0.078125
0.0805664
0.0805664
0.078125
0.0805664
0.0805664
0.0805664
0.0805664
0.0805664
0.0805664
0.0805664
0.0805664
0.0805664
0.0830078
0.0830078
0.0830078
0.0854492
0.0854492
0.0854492
0.0854492
0.0854492
0.0854492
0.0854492
0.0854492
0.0854492
0.0854492
0.0854492
0.0854492
0.0854492
0.0854492
0.0854492
0.0830078
0.0854492
0.0854492
0.0854492
0.0830078
0.0830078
0.0830078
0.0830078
0.0830078
0.0830078
0.0830078
0.0854492
0.0830078
0.0830078
0.0830078
0.0830078
0.0830078
0.0830078
0.0830078
0.0830078
0.0830078
0.0830078
0.0830078
0.0830078
0.0830078
0.0805664
0.0830078
0.0830078
0.0805664
0.0805664
0.0805664
0.078125
0.078125
0.078125
0.078125
0.078125
0.078125
0.078125
0.078125
0.078125
0.078125
0.078125
0.078125
0.078125
0.0756836
0.078125
0.078125
0.078125
0.078125
0.078125
0.078125
0.078125
0.0756836
0.078125
0.0756836
0.078125
0.0756836
0.078125
0.078125
0.078125
0.0756836
0.078125
0.078125
0.0756836
0.0756836
0.0756836
0.0756836
0.0756836
0.0756836
0.0756836
0.0756836
0.078125
0.078125
0.078125
0.078125
0.078125
0.078125
0.078125
0.078125
0.0756836
0.078125
0.078125
0.078125
0.078125
0.078125
0.078125
0.078125
0.078125
0.078125
0.078125
0.078125
0.078125
0.0805664
0.0805664
0.078125
0.0805664
0.0805664
0.0805664
0.0805664
0.0805664
0.0805664
0.0805664
0.0805664
0.0805664
0.0830078
0.0805664
0.0830078
0.0830078
0.0830078
0.0830078
0.0854492
0.0830078
0.0854492
0.0854492
0.0854492
0.0854492
0.0854492
0.0878906
0.0878906
0.0878906
0.0878906
0.0878906
0.090332
0.090332
0.090332
0.090332
0.090332
0.090332
0.090332
0.090332
0.090332
0.0878906
0.0878906
0.0878906
0.0878906
0.0878906
0.0878906
0.0878906
0.0878906
0.0878906
0.0878906
0.0878906
0.0878906
0.0878906
0.0878906
0.0878906
0.0878906
0.0878906
0.0878906
0.0854492
0.0854492
0.0854492
0.0854492
0.0854492
0.0854492
0.0854492
0.0854492
0.0830078
0.0830078
0.0854492
0.0854492
0.0830078
0.0830078
0.0830078
0.0805664
0.0805664
0.0805664
0.078125
0.0756836
0.0756836
0.0756836
0.0732422
0.0732422
0.0732422
0.0732422
0.0683594
0.0683594
0.0708008
0.0683594
0.065918
0.065918
0.065918
0.0634766
0.0634766
0.0634766
0.0634766
0.0634766
0.0634766
0.0634766
0.0610352
0.0610352
0.0610352
0.0585938
0.0585938
0.0561523
0.0561523
0.0610352
0.0610352
0.0610352
0.0585938
0.0585938
0.0537109
0.0512695
0.0488281
0.0512695
0.0512695
0.0537109
0.0512695
0.0537109
0.0512695
0.0512695
0.0512695
0.0537109
0.0537109
0.0537109
0.0561523
0.0561523
0.0561523
0.0512695
0.0537109
0.0561523
0.0537109
0.0512695
0.0537109
0.0537109
0.0512695
0.0488281
0.0488281
0.0488281
0.0463867
0.0488281
0.0537109
0.0537109
0.0512695
0.0488281
0.0488281
0.0488281
0.0463867
0.0463867
0.0463867
0.0463867
0.0463867
0.0439453
0.0439453
0.0439453
0.0439453
0.0439453
0.0463867
0.0439453
0.0439453
0.0439453
0.0439453
0.0439453
0.0439453
0.0439453
0.0439453
0.0439453
0.0439453
0.0439453
0.0415039
0.0415039
0.0415039
0.0415039
0.0415039
0.0415039
0.0415039
0.0415039
0.0415039
0.0415039
0.0415039
0.0415039
0.0415039
0.0439453
0.0439453
0.0415039
0.0415039
0.0390625
0.0366211
0.0366211
0.0341797
0.0317383
0.0292969
0.0292969
0.0268555
0.0268555
0.0268555
0.0219727
0.0195312
0.0170898
0.0195312
0.0195312
0.0195312
0.0219727
0.0195312
0.0195312
0.0195312
0.0195312
0.0195312
0.0195312
0.0195312
0.0219727
0.0244141
0.0244141
0.0268555
0.0268555
0.0268555
0.0244141
0.0219727
0.0244141
0.0268555
0.0292969
0.0268555
0.0292969
0.0292969
0.0317383
0.0341797
0.0341797
0.0366211
0.0366211
0.0366211
0.0317383
0.0317383
0.0317383
0.0341797
0.0341797
0.0341797
0.0317383
0.0292969
0.0292969
0.0292969
0.0317383
0.0341797
0.0317383
0.0317383
0.0317383
0.0341797
0.0341797
0.0341797
0.0390625
0.0415039
0.0390625
0.0390625
0.0366211
0.0341797
0.0366211
0.0366211
0.0341797
0.0366211
0.0366211
0.0366211
0.0366211
0.0366211
0.0366211
0.0366211
0.0366211
0.0366211
0.0341797
0.0341797
0.0341797
0.0341797
0.0341797
0.0341797
0.0341797
0.0341797
0.0341797
0.0341797
0.0317383
0.0292969
0.0317383
0.0341797
0.0317383
0.0341797
0.0366211
0.0366211
0.0366211
0.0390625
0.0390625
0.0415039
0.0415039
0.0439453
0.0415039
0.0439453
0.0439453
0.0463867
0.0463867
0.0463867
0.0439453
0.0439453
0.0439453
0.0439453
0.0439453
0.0439453
0.0439453
0.0415039
0.0439453
0.0439453
0.0463867
0.0463867
0.0463867
0.0463867
0.0463867
0.0488281
0.0488281
0.0512695
0.0512695
0.0537109
0.0537109
0.0561523
0.0561523
0.0585938
0.0610352
0.0610352
0.0634766
0.0634766
0.065918
0.0683594
0.0683594
0.0683594
0.0683594
0.0683594
0.0708008
0.0708008
0.0708008
0.0732422
0.0732422
0.0732422
0.0732422
0.0756836
0.0756836
0.0756836
0.0756836
0.0756836
0.0756836
0.0756836
0.0756836
0.0756836
0.0756836
0.0756836
0.0756836
0.0756836
0.0756836
0.0756836
0.078125
0.078125
0.078125
0.078125
0.0805664
0.0830078
0.0830078
0.0830078
0.0830078
0.0830078
0.0830078
0.0830078
0.0830078
0.0830078
0.0830078
0.0830078
0.0854492
0.0830078
0.0854492
0.0854492
0.0854492
0.0854492
0.0854492
0.0878906
0.0878906
0.0878906
0.090332
0.090332
0.0927734
0.0927734
0.0952148
0.0952148
0.0976562
0.0976562
0.0976562
0.0952148
0.0976562
0.0976562
0.0976562
0.0976562
0.100098
0.0976562
0.100098
0.100098
0.100098
0.100098
0.0976562
0.0976562
0.100098
0.100098
0.100098
0.102539
0.100098
0.100098
0.102539
0.102539
0.102539
0.100098
0.102539
0.102539
0.102539
0.102539
0.102539
0.10498
0.10498
0.102539
0.10498
0.10498
0.107422
0.107422
0.10498
0.107422
0.107422
0.107422
0.109863
0.109863
0.109863
0.109863
0.109863
0.109863
0.109863
0.107422
0.109863
0.107422
0.107422
0.107422
0.107422
0.107422
0.109863
0.109863
0.109863
0.109863
0.112305
0.112305
0.114746
0.112305
0.114746
0.114746
0.117188
0.117188
0.117188
0.117188
0.117188
0.117188
0.114746
0.114746
0.112305
0.112305
0.112305
0.112305
0.112305
0.109863
0.107422
0.107422
0.107422
0.10498
0.10498
0.10498
0.10498
0.107422
0.10498
0.107422
0.107422
0.107422
0.107422
0.107422
0.109863
0.109863
0.109863
0.109863
0.112305
0.112305
0.114746
0.114746
0.114746
0.117188
0.117188
0.117188
0.117188
0.117188
0.117188
0.119629
0.119629
0.119629
0.119629
0.119629
0.12207
0.12207
0.12207
0.12207
0.12207
0.12207
0.12207
0.12207
0.12207
0.119629
0.119629
0.119629
0.119629
0.117188
0.119629
0.117188
0.114746
0.114746
0.117188
0.114746
0.114746
0.114746
0.114746
0.112305
0.112305
0.109863
0.109863
0.109863
0.109863
0.112305
0.109863
0.112305
0.112305
0.112305
0.114746
0.117188
0.119629
0.119629
0.119629
0.12207
0.119629
0.119629
0.119629
0.119629
0.12207
0.12207
0.124512
0.126953
0.129395
0.129395
0.129395
0.129395
0.126953
0.126953
0.126953
0.126953
0.126953
0.126953
0.126953
0.134277
0.136719
0.119629
0.12207
0.117188
0.114746
0.114746
0.114746
0.117188
0.114746
0.109863
0.109863
0.107422
0.10498
0.10498
0.10498
0.10498
0.10498
0.0952148
0.0952148
0.102539
0.107422
0.107422
0.107422
0.109863
0.112305
0.112305
0.114746
0.114746
0.117188
0.119629
0.119629
0.119629
0.119629
0.12207
0.12207
0.12207
0.124512
0.124512
0.124512
0.124512
0.124512
0.124512
0.124512
0.124512
0.124512
0.124512
0.124512
0.124512
0.124512
0.124512
0.124512
0.124512
0.12207
0.12207
0.12207
0.119629
0.119629
0.117188
0.114746
0.114746
0.114746
0.112305
0.112305
0.112305
0.114746
0.114746
0.114746
0.114746
0.117188
0.119629
0.119629
0.119629
0.119629
0.117188
0.117188
0.117188
0.117188
0.114746
0.114746
0.114746
0.114746
0.114746
0.112305
0.114746
0.114746
0.112305
0.114746
0.114746
0.114746
0.114746
0.117188
0.114746
0.114746
0.114746
0.117188
0.114746
0.114746
0.114746
0.109863
0.112305
0.114746
0.109863
0.109863
0.107422
0.109863
0.109863
0.109863
0.109863
0.107422
0.107422
0.109863
0.109863
0.112305
0.114746
0.10498
0.109863
0.109863
0.114746
0.117188
0.114746
0.114746
0.114746
0.114746
0.112305
0.112305
0.112305
0.112305
0.112305
0.109863
0.109863
0.109863
0.107422
0.10498
0.10498
0.10498
0.10498
0.10498
0.10498
0.10498
0.102539
0.102539
0.102539
0.10498
0.10498
0.10498
0.10498
0.10498
0.107422
0.107422
0.10498
0.107422
0.109863
0.107422
0.109863
0.109863
0.109863
0.109863
0.109863
0.112305
0.109863
0.112305
0.112305
0.112305
0.112305
0.109863
0.107422
0.107422
0.10498
0.10498
0.102539
0.102539
0.100098
0.0976562
0.0952148
0.0952148
0.0952148
0.0976562
0.0927734
0.090332
0.0927734
0.0952148
0.090332
0.090332
0.090332
0.0878906
0.0830078
0.0830078
0.0830078
0.0830078
0.0830078
0.0830078
0.0805664
0.0805664
0.078125
0.0756836
0.0732422
0.0683594
0.0634766
0.0683594
0.0683594
0.0683594
0.0708008
0.0708008
0.0683594
0.0683594
0.0683594
0.0683594
0.065918
0.065918
0.065918
0.065918
0.065918
0.065918
0.065918
0.0634766
0.065918
0.065918
0.065918
0.0634766
0.065918
0.065918
0.065918
0.065918
0.065918
0.065918
0.0683594
0.0683594
0.0683594
0.0683594
0.0683594
0.0683594
0.0683594
0.0683594
0.0708008
0.0683594
0.0708008
0.0708008
0.0708008
0.0708008
0.0708008
0.0732422
0.0732422
0.0732422
0.0732422
0.0732422
0.0732422
0.0732422
0.0732422
0.0732422
0.0756836
0.0732422
0.0732422
0.0732422
0.0756836
0.0732422
0.0732422
0.0732422
0.0732422
0.0732422
0.0732422
0.0708008
0.0708008
0.0708008
0.0708008
0.0732422
0.0732422
0.0708008
0.0708008
0.0708008
0.0683594
0.065918
0.065918
0.0683594
0.0708008
0.0683594
0.065918
0.0683594
0.0683594
0.0683594
0.0683594
0.0708008
0.0708008
0.0708008
0.0683594
0.065918
0.0683594
0.0683594
0.065918
0.065918
0.065918
0.065918
0.065918
0.0634766
0.0634766
0.0634766
0.0610352
0.0610352
0.0585938
0.0585938
0.0585938
0.0561523
0.0561523
0.0537109
0.0537109
0.0537109
0.0537109
0.0512695
0.0512695
0.0488281
0.0488281
0.0463867
0.0463867
0.0439453
0.0415039
0.0415039
0.0415039
0.0390625
0.0390625
0.0390625
0.0366211
0.0366211
0.0341797
0.0341797
0.0341797
0.0317383
0.0317383
0.0292969
0.0292969
0.0292969
0.0268555
0.0244141
0.0244141
0.0244141
0.0219727
0.0219727
0.0219727
0.0195312
0.0195312
0.0170898
0.0170898
0.0170898
0.0146484
0.012207
0.012207
0.012207
0.012207
0.00976562
0.00976562
0.00976562
0.00976562
0.00976562
0.00732422
0.00732422
0.00732422
0.00488281
0.00732422
0.00732422
0.00488281
0.00488281
0.00732422
0.00488281
0.00244141
0.00488281
0.00488281
0.00488281
0.00488281
0.00488281
0.00488281
0.00244141
0.00244141
0.00244141
0.00244141
0
0
0
0
0
-0.00244141
-0.00244141
-0.00244141
-0.00488281
-0.00488281
-0.00488281
-0.00488281
-0.00488281
-0.00488281
-0.00488281
-0.00488281
-0.00488281
-0.00488281
-0.00488281
-0.00488281
-0.00488281
-0.00732422
-0.00732422
-0.00732422
-0.00732422
-0.00732422
-0.00732422
-0.00732422
-0.00732422
-0.00732422
-0.00732422
-0.00732422
-0.00732422
-0.00732422
-0.00732422
-0.00732422
-0.00732422
-0.00732422
-0.00732422
-0.00488281
-0.00732422
-0.00488281
-0.00488281
-0.00732422
-0.00732422
-0.00732422
-0.00732422
-0.00732422
-0.00732422
-0.00488281
-0.00488281
-0.00488281
-0.00488281
-0.00488281
-0.00488281
-0.00244141
-0.00244141
0
0
0
0
0.00244141
0.00244141
0.00488281
0.00488281
0.00732422
0.00732422
0.00976562
0.00976562
0.012207
0.012207
0.0146484
0.0195312
0.0195312
0.0219727
0.0219727
0.0244141
0.0268555
0.0292969
0.0317383
0.0317383
0.0341797
0.0366211
0.0390625
0.0415039
0.0439453
0.0463867
0.0488281
0.0512695
0.0537109
0.0561523
0.0585938
0.0634766
0.065918
0.0683594
0.0732422
0.078125
0.0805664
0.0830078
0.0878906
0.090332
0.0952148
0.100098
0.102539
0.10498
0.109863
0.112305
0.114746
0.117188
0.119629
0.124512
0.126953
0.126953
0.129395
0.134277
0.136719
0.13916
0.141602
0.141602
0.146484
0.148926
0.148926
0.153809
0.15625
0.158691
0.158691
0.161133
0.163574
0.166016
0.168457
0.170898
0.17334
0.17334
0.178223
0.185547
0.180664
0.180664
0.183105
0.183105
0.183105
0.187988
0.185547
0.183105
0.185547
0.187988
0.187988
0.19043
0.19043
0.187988
0.187988
0.183105
0.180664
0.180664
0.180664
0.175781
0.17334
0.170898
0.168457
0.163574
0.161133
0.161133
0.161133
0.15625
0.153809
0.151367
0.151367
0.148926
0.146484
0.144043
0.144043
0.141602
0.13916
0.13916
0.13916
0.134277
0.134277
0.134277
0.134277
0.131836
0.129395
0.126953
0.124512
0.124512
0.12207
0.119629
0.117188
0.114746
0.114746
0.112305
0.107422
0.10498
0.100098
0.0976562
0.0952148
0.0927734
0.0878906
0.0854492
0.0878906
0.0830078
0.0830078
0.0805664
0.0805664
0.078125
0.078125
0.0756836
0.0732422
0.0708008
0.065918
0.0610352
0.0610352
0.0610352
0.0561523
0.0537109
0.0512695
0.0488281
0.0463867
0.0439453
0.0415039
0.0390625
0.0390625
0.0366211
0.0317383
0.0317383
0.0317383
0.0292969
0.0268555
0.0268555
0.0268555
0.0244141
0.0244141
0.0219727
0.0195312
0.0195312
0.0195312
0.0170898
0.0170898
0.0170898
0.0170898
0.0146484
0.012207
0.012207
0.00976562
0.00976562
0.00976562
0.00732422
0.00244141
-0.00244141
-0.00488281
-0.00976562
-0.012207
-0.0146484
-0.0146484
-0.0146484
-0.0146484
-0.0170898
-0.0170898
-0.0170898
-0.012207
-0.0146484
-0.0219727
-0.0219727
-0.0292969
-0.0317383
-0.0366211
-0.0390625
-0.0439453
-0.0463867
-0.0488281
-0.0512695
-0.0561523
-0.0585938
-0.0610352
-0.0634766
-0.065918
-0.0708008
-0.0708008
-0.0732422
-0.078125
-0.0756836
-0.0805664
-0.0830078
-0.0830078
-0.0830078
-0.0830078
-0.0830078
-0.0756836
-0.0708008
-0.0708008
-0.0708008
-0.065918
-0.0585938
-0.0634766
-0.065918
-0.0683594
-0.0732422
-0.0756836
-0.0732422
-0.0732422
-0.0805664
-0.078125
-0.078125
-0.0830078
-0.0805664
-0.0805664
-0.0732422
-0.0708008
-0.0732422
-0.0756836
-0.0732422
-0.0732422
-0.0708008
-0.0708008
-0.0683594
-0.0634766
-0.0610352
-0.0585938
-0.0585938
-0.0561523
-0.0537109
-0.0537109
-0.0488281
-0.0439453
-0.0415039
-0.0366211
-0.0317383
-0.0292969
-0.0244141
-0.0195312
-0.0146484
-0.00976562
-0.00488281
0
0.00488281
0.00976562
0.012207
0.012207
0.012207
0.0170898
0.0195312
0.0244141
0.0244141
0.0292969
0.0317383
0.0366211
0.0390625
0.0415039
0.0463867
0.0488281
0.0537109
0.0585938
0.0610352
0.0634766
0.0683594
0.0732422
0.078125
0.078125
0.0830078
0.0854492
0.0878906
0.090332
0.0952148
0.0976562
0.102539
0.10498
0.109863
0.112305
0.114746
0.117188
0.12207
0.124512
0.126953
0.129395
0.131836
0.134277
0.136719
0.13916
0.141602
0.146484
0.146484
0.148926
0.153809
0.15625
0.158691
0.163574
0.166016
0.168457
0.168457
0.170898
0.17334
0.17334
0.170898
0.170898
0.17334
0.175781
0.175781
0.178223
0.175781
0.17334
0.180664
0.185547
0.187988
0.19043
0.19043
0.195312
0.197754
0.202637
0.202637
0.205078
0.209961
0.20752
0.209961
0.20752
0.20752
0.209961
0.214844
0.214844
0.212402
0.209961
0.209961
0.205078
0.200195
0.200195
0.197754
0.195312
0.197754
0.195312
0.195312
0.19043
0.19043
0.187988
0.187988
0.187988
0.185547
0.185547
0.187988
0.185547
0.183105
0.183105
0.183105
0.183105
0.183105
0.183105
0.185547
0.185547
0.183105
0.180664
0.180664
0.180664
0.178223
0.178223
0.178223
0.175781
0.175781
0.17334
0.17334
0.170898
0.168457
0.168457
0.166016
0.166016
0.166016
0.166016
0.163574
0.163574
0.161133
0.163574
0.161133
0.158691
0.158691
0.15625
0.158691
0.158691
0.15625
0.15625
0.153809
0.151367
0.151367
0.151367
0.148926
0.148926
0.148926
0.146484
0.144043
0.13916
0.13916
0.136719
0.136719
0.141602
0.131836
0.131836
0.129395
0.126953
0.124512
0.124512
0.124512
0.12207
0.12207
0.112305
0.109863
0.117188
0.117188
0.117188
0.117188
0.117188
0.114746
0.114746
0.117188
0.114746
0.114746
0.119629
0.112305
0.109863
0.109863
0.114746
0.112305
0.109863
0.109863
0.109863
0.109863
0.109863
0.107422
0.107422
0.107422
0.10498
0.10498
0.10498
0.10498
0.10498
0.10498
0.10498
0.10498
0.10498
0.10498
0.10498
0.10498
0.107422
0.107422
0.107422
0.107422
0.109863
0.109863
0.109863
0.109863
0.109863
0.112305
0.112305
0.109863
0.109863
0.109863
0.109863
0.109863
0.109863
0.112305
0.109863
0.112305
0.112305
0.114746
0.117188
0.117188
0.117188
0.117188
0.117188
0.117188
0.119629
0.119629
0.119629
0.119629
0.119629
0.119629
0.12207
0.12207
0.12207
0.12207
0.12207
0.119629
0.119629
0.12207
0.119629
0.12207
0.119629
0.117188
0.119629
0.119629
0.119629
0.119629
0.119629
0.12207
0.12207
0.119629
0.119629
0.119629
0.119629
0.12207
0.12207
0.12207
0.124512
0.124512
0.124512
0.124512
0.126953
0.126953
0.126953
0.126953
0.126953
0.126953
0.129395
0.126953
0.126953
0.129395
0.129395
0.126953
0.129395
0.129395
0.129395
0.126953
0.126953
0.126953
0.126953
0.124512
0.124512
0.12207
0.12207
0.12207
0.12207
0.119629
0.119629
0.119629
0.117188
0.117188
0.117188
0.117188
0.117188
0.117188
0.117188
0.117188
0.119629
0.12207
0.12207
0.124512
0.124512
0.124512
0.124512
0.126953
0.126953
0.126953
0.129395
0.129395
0.129395
0.126953
0.124512
0.126953
0.124512
0.124512
0.124512
0.124512
0.124512
0.12207
0.12207
0.119629
0.117188
0.117188
0.114746
0.114746
0.114746
0.114746
0.114746
0.117188
0.117188
0.117188
0.114746
0.112305
0.109863
0.109863
0.112305
0.112305
0.112305
0.109863
0.109863
0.112305
0.114746
0.112305
0.102539
0.100098
0.0952148
0.0927734
0.090332
0.090332
0.0927734
0.0952148
0.0976562
0.0952148
0.100098
0.100098
0.0976562
0.0952148
0.090332
0.0878906
0.078125
0.0708008
0.065918
0.065918
0.0732422
0.0732422
0.0683594
0.0610352
0.0488281
0.0415039
0.0390625
0.0366211
0.0317383
0.0268555
0.0219727
0.0195312
0.0170898
0.0195312
0.0170898
0.0195312
0.0195312
0.0219727
0.0219727
0.0244141
0.0268555
0.0268555
0.0244141
0.0268555
0.0292969
0.0195312
0.0146484
0.00488281
0.00244141
0
-0.0146484
-0.00976562
-0.0219727
-0.0195312
-0.0146484
-0.012207
-0.0317383
-0.00244141
-0.00244141
-0.012207
0.00244141
0.00732422
0.0146484
0.0146484
0.012207
0.00732422
0.0146484
0.0268555
0.0292969
0.0292969
0.0341797
0.0292969
0.0170898
0.0341797
0.0366211
0.0463867
0.0488281
0.0463867
0.0415039
0.0512695
0.0390625
0.0390625
0.0439453
0.0488281
0.0561523
0.0561523
0.0561523
0.0537109
0.0537109
0.0561523
0.0585938
0.0585938
0.0585938
0.0610352
0.0634766
0.0683594
0.0585938
0.0610352
0.0585938
0.0610352
0.0634766
0.0683594
0.0708008
0.0756836
0.0805664
0.0878906
0.090332
0.090332
0.0927734
0.0927734
0.0927734
0.102539
0.102539
0.102539
0.100098
0.0952148
0.0878906
0.0878906
0.0854492
0.078125
0.0708008
0.065918
0.0610352
0.0610352
0.0634766
0.0561523
0.0537109
0.0512695
0.0488281
0.0488281
0.0512695
0.0512695
0.0585938
0.0610352
0.0585938
0.0585938
0.0585938
0.0610352
0.0610352
0.065918
0.065918
0.0683594
0.0708008
0.0708008
0.0708008
0.065918
[truncated: 26,801 more rows]
