# Supplementary material for: Study on the characteristic mechanisms of infrasonic precursors during the damage process of impending earthquake sources
Source: PLoS One. 2021 Oct 1;16(10):e0257345. doi: 10.1371/journal.pone.0257345 (PMC8486096; doi:10.1371/journal.pone.0257345)
Supplement: S3 File — (XLSX) [file pone.0257345.s003.xlsx]

## Sheet: Sheet1
S3 File. Spectrum of infrasound anomaly signal before Jiji earthquake in Taiwan
0.03906
0.03906
0.03906
0.03906
0.03906
0.03906
0.03906
0.0415
0.0415
0.0415
0.0415
0.04395
0.04395
0.04395
0.04639
0.04639
0.04639
0.04395
0.04639
0.04639
0.04639
0.04639
0.04639
0.04639
0.04639
0.04639
0.04639
0.04639
0.04883
0.04883
0.04639
0.04883
0.04883
0.04883
0.04883
0.04883
0.05127
0.05127
0.05127
0.05127
0.05371
0.05371
0.05371
0.05371
0.05371
0.05371
0.05371
0.05371
0.05127
0.05127
0.05127
0.05127
0.05127
0.05127
0.05127
0.04883
0.05127
0.05127
0.05127
0.04883
0.04883
0.04883
0.04883
0.04883
0.05127
0.04883
0.04883
0.05127
0.05127
0.05127
0.05127
0.05127
0.05127
0.05371
0.05371
0.05371
0.05615
0.05615
0.05615
0.05615
0.05615
0.05615
0.05615
0.05615
0.05615
0.05615
0.05615
0.05615
0.05615
0.05615
0.05859
0.05859
0.05859
0.05859
0.05859
0.05859
0.05859
0.05859
0.05859
0.06104
0.06104
0.06348
0.06348
0.06592
0.06592
0.06592
0.06836
0.0708
0.0708
0.0708
0.07324
0.07324
0.07324
0.07568
0.07568
0.07568
0.07812
0.07812
0.07812
0.08057
0.08057
0.07812
0.08057
0.08057
0.07812
0.08057
0.08057
0.08057
0.08057
0.08057
0.08057
0.08057
0.08057
0.08057
0.08301
0.08301
0.08301
0.08545
0.08545
0.08545
0.08545
0.08545
0.08545
0.08545
0.08545
0.08545
0.08545
0.08545
0.08545
0.08545
0.08545
0.08545
0.08301
0.08545
0.08545
0.08545
0.08301
0.08301
0.08301
0.08301
0.08301
0.08301
0.08301
0.08545
0.08301
0.08301
0.08301
0.08301
0.08301
0.08301
0.08301
0.08301
0.08301
0.08301
0.08301
0.08301
0.08301
0.08057
0.08301
0.08301
0.08057
0.08057
0.08057
0.07812
0.07812
0.07812
0.07812
0.07812
0.07812
0.07812
0.07812
0.07812
0.07812
0.07812
0.07812
0.07812
0.07568
0.07812
0.07812
0.07812
0.07812
0.07812
0.07812
0.07812
0.07568
0.07812
0.07568
0.07812
0.07568
0.07812
0.07812
0.07812
0.07568
0.07812
0.07812
0.07568
0.07568
0.07568
0.07568
0.07568
0.07568
0.07568
0.07568
0.07812
0.07812
0.07812
0.07812
0.07812
0.07812
0.07812
0.07812
0.07568
0.07812
0.07812
0.07812
0.07812
0.07812
0.07812
0.07812
0.07812
0.07812
0.07812
0.07812
0.07812
0.08057
0.08057
0.07812
0.08057
0.08057
0.08057
0.08057
0.08057
0.08057
0.08057
0.08057
0.08057
0.08301
0.08057
0.08301
0.08301
0.08301
0.08301
0.08545
0.08301
0.08545
0.08545
0.08545
0.08545
0.08545
0.08789
0.08789
0.08789
0.08789
0.08789
0.09033
0.09033
0.09033
0.09033
0.09033
0.09033
0.09033
0.09033
0.09033
0.08789
0.08789
0.08789
0.08789
0.08789
0.08789
0.08789
0.08789
0.08789
0.08789
0.08789
0.08789
0.08789
0.08789
0.08789
0.08789
0.08789
0.08789
0.08545
0.08545
0.08545
0.08545
0.08545
0.08545
0.08545
0.08545
0.08301
0.08301
0.08545
0.08545
0.08301
0.08301
0.08301
0.08057
0.08057
0.08057
0.07812
0.07568
0.07568
0.07568
0.07324
0.07324
0.07324
0.07324
0.06836
0.06836
0.0708
0.06836
0.06592
0.06592
0.06592
0.06348
0.06348
0.06348
0.06348
0.06348
0.06348
0.06348
0.06104
0.06104
0.06104
0.05859
0.05859
0.05615
0.05615
0.06104
0.06104
0.06104
0.05859
0.05859
0.05371
0.05127
0.04883
0.05127
0.05127
0.05371
0.05127
0.05371
0.05127
0.05127
0.05127
0.05371
0.05371
0.05371
0.05615
0.05615
0.05615
0.05127
0.05371
0.05615
0.05371
0.05127
0.05371
0.05371
0.05127
0.04883
0.04883
0.04883
0.04639
0.04883
0.05371
0.05371
0.05127
0.04883
0.04883
0.04883
0.04639
0.04639
0.04639
0.04639
0.04639
0.04395
0.04395
0.04395
0.04395
0.04395
0.04639
0.04395
0.04395
0.04395
0.04395
0.04395
0.04395
0.04395
0.04395
0.04395
0.04395
0.04395
0.0415
0.0415
0.0415
0.0415
0.0415
0.0415
0.0415
0.0415
0.0415
0.0415
0.0415
0.0415
0.0415
0.04395
0.04395
0.0415
0.0415
0.03906
0.03662
0.03662
0.03418
0.03174
0.0293
0.0293
0.02686
0.02686
0.02686
0.02197
0.01953
0.01709
0.01953
0.01953
0.01953
0.02197
0.01953
0.01953
0.01953
0.01953
0.01953
0.01953
0.01953
0.02197
0.02441
0.02441
0.02686
0.02686
0.02686
0.02441
0.02197
0.02441
0.02686
0.0293
0.02686
0.0293
0.0293
0.03174
0.03418
0.03418
0.03662
0.03662
0.03662
0.03174
0.03174
0.03174
0.03418
0.03418
0.03418
0.03174
0.0293
0.0293
0.0293
0.03174
0.03418
0.03174
0.03174
0.03174
0.03418
0.03418
0.03418
0.03906
0.0415
0.03906
0.03906
0.03662
0.03418
0.03662
0.03662
0.03418
0.03662
0.03662
0.03662
0.03662
0.03662
0.03662
0.03662
0.03662
0.03662
0.03418
0.03418
0.03418
0.03418
0.03418
0.03418
0.03418
0.03418
0.03418
0.03418
0.03174
0.0293
0.03174
0.03418
0.03174
0.03418
0.03662
0.03662
0.03662
0.03906
0.03906
0.0415
0.0415
0.04395
0.0415
0.04395
0.04395
0.04639
0.04639
0.04639
0.04395
0.04395
0.04395
0.04395
0.04395
0.04395
0.04395
0.0415
0.04395
0.04395
0.04639
0.04639
0.04639
0.04639
0.04639
0.04883
0.04883
0.05127
0.05127
0.05371
0.05371
0.05615
0.05615
0.05859
0.06104
0.06104
0.06348
0.06348
0.06592
0.06836
0.06836
0.06836
0.06836
0.06836
0.0708
0.0708
0.0708
0.07324
0.07324
0.07324
0.07324
0.07568
0.07568
0.07568
0.07568
0.07568
0.07568
0.07568
0.07568
0.07568
0.07568
0.07568
0.07568
0.07568
0.07568
0.07568
0.07812
0.07812
0.07812
0.07812
0.08057
0.08301
0.08301
0.08301
0.08301
0.08301
0.08301
0.08301
0.08301
0.08301
0.08301
0.08301
0.08545
0.08301
0.08545
0.08545
0.08545
0.08545
0.08545
0.08789
0.08789
0.08789
0.09033
0.09033
0.09277
0.09277
0.09521
0.09521
0.09766
0.09766
0.09766
0.09521
0.09766
0.09766
0.09766
0.09766
0.1001
0.09766
0.1001
0.1001
0.1001
0.1001
0.09766
0.09766
0.1001
0.1001
0.1001
0.10254
0.1001
0.1001
0.10254
0.10254
0.10254
0.1001
0.10254
0.10254
0.10254
0.10254
0.10254
0.10498
0.10498
0.10254
0.10498
0.10498
0.10742
0.10742
0.10498
0.10742
0.10742
0.10742
0.10986
0.10986
0.10986
0.10986
0.10986
0.10986
0.10986
0.10742
0.10986
0.10742
0.10742
0.10742
0.10742
0.10742
0.10986
0.10986
0.10986
0.10986
0.11231
0.11231
