# Supplementary material for: Study on the characteristic mechanisms of infrasonic precursors during the damage process of impending earthquake sources
Source: PLoS One. 2021 Oct 1;16(10):e0257345. doi: 10.1371/journal.pone.0257345 (PMC8486096; doi:10.1371/journal.pone.0257345)
Supplement: S5 File — (XLS) [file pone.0257345.s005.xls]

## Sheet: Sheet1
-0.0463867
-0.0463867
-0.0439453
-0.0439453
-0.0439453
-0.0439453
-0.0415039
-0.0415039
-0.0415039
-0.0415039
-0.0390625
-0.0390625
-0.0390625
-0.0390625
-0.0366211
-0.0366211
-0.0366211
-0.0366211
-0.0366211
-0.0366211
-0.0366211
-0.0341797
-0.0341797
-0.0341797
-0.0341797
-0.0341797
-0.0341797
-0.0341797
-0.0341797
-0.0341797
-0.0317383
-0.0317383
-0.0317383
S5 File. Spectrum analysis of pre earthquake signals of the Mid East China Sea earthquake in Taiwan on March 31, 2002
-0.0317383
-0.0317383
-0.0341797
-0.0317383
-0.0341797
-0.0341797
-0.0341797
-0.0341797
-0.0341797
-0.0341797
-0.0341797
-0.0341797
-0.0341797
-0.0341797
-0.0341797
-0.0341797
-0.0366211
-0.0366211
-0.0366211
-0.0366211
-0.0366211
-0.0366211
-0.0390625
-0.0390625
-0.0390625
-0.0390625
-0.0390625
-0.0390625
-0.0390625
-0.0415039
-0.0415039
-0.0415039
-0.0439453
-0.0439453
-0.0439453
-0.0439453
-0.0439453
-0.0463867
-0.0463867
-0.0463867
-0.0463867
-0.0488281
-0.0463867
-0.0488281
-0.0488281
-0.0488281
-0.0512695
-0.0512695
-0.0512695
-0.0512695
-0.0537109
-0.0537109
-0.0537109
-0.0537109
-0.0561523
-0.0561523
-0.0561523
-0.0561523
-0.0585938
-0.0585938
-0.0610352
-0.0610352
-0.0610352
-0.0634766
-0.0634766
-0.0634766
-0.065918
-0.065918
-0.0683594
-0.0683594
-0.0708008
-0.0708008
-0.0708008
-0.0708008
-0.0732422
-0.0732422
-0.0732422
-0.0732422
-0.0732422
-0.0756836
-0.0756836
-0.0756836
-0.0756836
-0.0756836
-0.078125
-0.078125
-0.078125
-0.078125
-0.0805664
-0.0805664
-0.0805664
-0.0805664
-0.0830078
-0.0830078
-0.0830078
-0.0830078
-0.0854492
-0.0854492
-0.0854492
-0.0878906
-0.0878906
-0.0878906
-0.0878906
-0.090332
-0.090332
-0.090332
-0.090332
-0.0927734
-0.090332
-0.090332
-0.090332
-0.090332
-0.0927734
-0.0927734
-0.090332
-0.090332
-0.090332
-0.090332
-0.0927734
-0.090332
-0.090332
-0.090332
-0.090332
-0.090332
-0.090332
-0.090332
-0.090332
-0.090332
-0.090332
-0.090332
-0.090332
-0.0878906
-0.0878906
-0.0878906
-0.0854492
-0.0878906
-0.0854492
-0.0854492
-0.0854492
-0.0830078
-0.0854492
-0.0854492
-0.0830078
-0.0830078
-0.0830078
-0.0830078
-0.0854492
-0.0830078
-0.0830078
-0.0830078
-0.0805664
-0.0805664
-0.0805664
-0.0805664
-0.078125
-0.0805664
-0.0805664
-0.0805664
-0.0805664
-0.0805664
-0.078125
-0.078125
-0.078125
-0.078125
-0.0805664
-0.078125
-0.0756836
-0.0756836
-0.078125
-0.078125
-0.0756836
-0.078125
-0.078125
-0.0756836
-0.0756836
-0.0732422
-0.0732422
-0.0732422
-0.0732422
-0.0732422
-0.0732422
-0.0732422
-0.0732422
-0.0732422
-0.0732422
-0.0732422
-0.0732422
-0.0732422
-0.0732422
-0.0732422
-0.0732422
-0.0732422
-0.0732422
-0.0732422
-0.0708008
-0.0708008
-0.0708008
-0.0708008
-0.0683594
-0.0683594
-0.0683594
-0.0683594
-0.0683594
-0.065918
-0.065918
-0.065918
-0.0634766
-0.0634766
-0.0634766
-0.0634766
-0.0634766
-0.0610352
-0.0610352
-0.0610352
-0.0610352
-0.0585938
-0.0585938
-0.0585938
-0.0585938
-0.0561523
-0.0561523
-0.0561523
-0.0561523
-0.0561523
-0.0561523
-0.0561523
-0.0561523
-0.0537109
-0.0537109
-0.0537109
-0.0537109
-0.0537109
-0.0512695
-0.0512695
-0.0512695
-0.0512695
-0.0512695
-0.0512695
-0.0488281
-0.0488281
-0.0488281
-0.0463867
-0.0463867
-0.0463867
-0.0463867
-0.0439453
-0.0439453
-0.0439453
-0.0415039
-0.0415039
-0.0415039
-0.0415039
-0.0390625
-0.0390625
-0.0390625
-0.0390625
-0.0390625
-0.0390625
-0.0390625
-0.0366211
-0.0366211
-0.0366211
-0.0366211
-0.0366211
-0.0366211
-0.0366211
-0.0341797
-0.0341797
-0.0341797
-0.0341797
-0.0341797
-0.0341797
-0.0341797
-0.0341797
-0.0317383
-0.0317383
-0.0341797
-0.0341797
-0.0341797
-0.0341797
-0.0317383
-0.0317383
-0.0317383
-0.0317383
-0.0317383
-0.0317383
-0.0317383
-0.0317383
-0.0317383
-0.0292969
-0.0292969
-0.0292969
-0.0268555
-0.0268555
-0.0244141
-0.0244141
-0.0244141
-0.0244141
-0.0219727
-0.0219727
-0.0219727
-0.0219727
-0.0219727
-0.0219727
-0.0219727
-0.0195312
-0.0195312
-0.0195312
-0.0195312
-0.0195312
-0.0195312
-0.0170898
-0.0170898
-0.0170898
-0.0170898
-0.0170898
-0.0170898
-0.0146484
-0.0146484
-0.0146484
-0.0146484
-0.0146484
-0.0146484
-0.0146484
-0.012207
-0.012207
-0.012207
-0.012207
-0.012207
-0.00976562
-0.00976562
-0.012207
-0.012207
-0.00976562
-0.00976562
-0.00976562
-0.00976562
-0.00976562
-0.00732422
-0.00976562
-0.00732422
-0.00732422
-0.00732422
-0.00488281
-0.00488281
-0.00488281
-0.00488281
-0.00488281
-0.00488281
-0.00244141
-0.00244141
-0.00244141
0
0
0
0
0
0.00244141
0.00244141
0.00244141
0.00244141
0.00244141
0.00488281
0.00488281
0.00488281
0.00488281
0.00488281
0.00488281
0.00732422
0.00732422
0.00732422
0.00732422
0.00732422
0.00732422
0.00732422
0.00732422
0.00732422
0.00732422
0.00732422
0.00976562
0.00976562
0.00976562
0.00976562
0.00976562
0.012207
0.012207
0.012207
0.012207
0.0146484
0.0146484
0.0146484
0.0146484
0.0146484
0.0146484
0.0146484
0.0146484
0.0170898
0.0170898
0.0146484
0.0170898
0.0170898
0.0170898
0.0195312
0.0195312
0.0195312
0.0195312
0.0195312
0.0195312
0.0195312
0.0219727
0.0219727
0.0219727
0.0219727
0.0219727
0.0219727
0.0219727
0.0219727
0.0244141
0.0244141
0.0219727
0.0244141
0.0244141
0.0244141
0.0244141
0.0244141
0.0244141
0.0244141
0.0244141
0.0244141
0.0244141
0.0244141
0.0244141
0.0244141
0.0244141
0.0244141
0.0244141
0.0244141
0.0244141
0.0244141
0.0244141
0.0244141
0.0244141
0.0268555
0.0268555
0.0268555
0.0268555
0.0268555
0.0292969
0.0268555
0.0292969
0.0292969
0.0292969
0.0292969
0.0292969
0.0292969
0.0292969
0.0292969
0.0292969
0.0292969
0.0292969
0.0268555
0.0268555
0.0292969
0.0292969
0.0292969
0.0292969
0.0292969
0.0317383
0.0317383
0.0317383
0.0317383
0.0317383
0.0317383
0.0317383
0.0317383
0.0317383
0.0341797
0.0341797
0.0341797
0.0341797
0.0341797
0.0341797
0.0366211
0.0366211
0.0366211
0.0366211
0.0366211
0.0366211
0.0366211
0.0366211
0.0366211
0.0390625
0.0366211
0.0366211
0.0366211
0.0366211
0.0390625
0.0390625
0.0366211
0.0390625
0.0366211
0.0390625
0.0390625
0.0390625
0.0390625
0.0390625
0.0390625
0.0390625
0.0390625
0.0390625
0.0390625
0.0390625
0.0390625
0.0390625
0.0390625
0.0390625
0.0390625
0.0390625
0.0390625
0.0415039
0.0415039
0.0415039
0.0415039
0.0439453
0.0415039
0.0415039
0.0415039
0.0415039
0.0415039
0.0415039
0.0415039
0.0415039
0.0415039
0.0439453
0.0439453
0.0439453
0.0439453
0.0439453
0.0415039
0.0439453
0.0415039
0.0415039
0.0415039
0.0415039
0.0415039
0.0390625
0.0390625
0.0390625
0.0390625
0.0390625
0.0390625
0.0390625
0.0390625
0.0390625
0.0390625
0.0415039
0.0415039
0.0415039
0.0415039
0.0415039
0.0415039
0.0415039
0.0415039
0.0439453
0.0439453
0.0439453
0.0439453
0.0439453
0.0439453
0.0439453
0.0439453
0.0439453
0.0439453
0.0463867
0.0463867
0.0463867
0.0463867
0.0463867
0.0463867
0.0463867
0.0463867
0.0463867
0.0463867
0.0463867
0.0463867
0.0463867
0.0463867
0.0463867
0.0463867
0.0463867
0.0439453
0.0439453
0.0463867
0.0463867
0.0463867
0.0439453
0.0439453
0.0439453
0.0439453
0.0439453
0.0415039
0.0415039
0.0415039
0.0415039
0.0415039
0.0415039
0.0390625
0.0390625
0.0390625
0.0390625
0.0390625
0.0390625
0.0366211
0.0366211
0.0366211
0.0366211
0.0366211
0.0341797
0.0341797
0.0317383
0.0341797
0.0317383
0.0317383
0.0292969
0.0292969
0.0292969
0.0268555
0.0268555
0.0268555
0.0268555
0.0244141
0.0244141
0.0244141
0.0219727
0.0219727
0.0219727
0.0219727
0.0195312
0.0195312
0.0170898
0.0170898
0.0170898
0.0146484
0.0146484
0.012207
0.00976562
0.00976562
0.00976562
0.00732422
0.00732422
0.00976562
0.00732422
0.00488281
0.00488281
0.00244141
0.00244141
0
0
-0.00244141
-0.00488281
-0.00488281
-0.00488281
-0.00732422
-0.00732422
-0.00976562
-0.00976562
-0.012207
-0.0146484
-0.012207
-0.0146484
-0.0146484
-0.0170898
-0.0170898
-0.0170898
-0.0195312
-0.0195312
-0.0195312
-0.0219727
-0.0219727
-0.0219727
-0.0219727
-0.0244141
-0.0244141
-0.0244141
-0.0244141
-0.0268555
-0.0268555
-0.0268555
-0.0292969
-0.0292969
-0.0292969
-0.0317383
-0.0317383
-0.0341797
-0.0341797
-0.0366211
-0.0366211
-0.0366211
-0.0390625
-0.0390625
-0.0390625
-0.0390625
-0.0415039
-0.0415039
-0.0415039
-0.0439453
-0.0439453
-0.0439453
-0.0439453
-0.0463867
-0.0463867
-0.0463867
-0.0463867
-0.0463867
-0.0463867
-0.0463867
-0.0463867
-0.0488281
-0.0488281
-0.0488281
-0.0488281
-0.0488281
-0.0488281
-0.0488281
-0.0488281
-0.0488281
-0.0488281
-0.0512695
-0.0512695
-0.0512695
-0.0512695
-0.0512695
-0.0537109
-0.0537109
-0.0537109
-0.0537109
-0.0537109
-0.0537109
-0.0537109
-0.0537109
-0.0537109
-0.0537109
-0.0561523
-0.0537109
-0.0537109
-0.0537109
-0.0537109
-0.0561523
-0.0561523
-0.0561523
-0.0561523
-0.0537109
-0.0537109
-0.0537109
-0.0537109
-0.0537109
-0.0537109
-0.0537109
-0.0537109
-0.0537109
-0.0512695
-0.0512695
-0.0512695
-0.0512695
-0.0512695
-0.0512695
-0.0488281
-0.0488281
-0.0488281
-0.0488281
-0.0488281
-0.0463867
-0.0463867
-0.0463867
-0.0463867
-0.0463867
-0.0463867
-0.0463867
-0.0439453
-0.0439453
-0.0439453
-0.0415039
-0.0415039
-0.0415039
-0.0390625
-0.0390625
-0.0390625
-0.0390625
-0.0390625
-0.0366211
-0.0366211
-0.0366211
-0.0366211
-0.0366211
-0.0366211
-0.0366211
-0.0341797
-0.0341797
-0.0341797
-0.0341797
-0.0341797
-0.0341797
-0.0341797
-0.0317383
-0.0317383
-0.0317383
-0.0317383
-0.0317383
-0.0292969
-0.0292969
-0.0292969
-0.0292969
-0.0292969
-0.0292969
-0.0268555
-0.0268555
-0.0268555
-0.0268555
-0.0268555
-0.0268555
-0.0244141
-0.0244141
-0.0244141
-0.0219727
-0.0219727
-0.0219727
-0.0195312
-0.0195312
-0.0195312
-0.0195312
-0.0195312
-0.0195312
-0.0195312
-0.0170898
-0.0170898
-0.0170898
-0.0170898
-0.0170898
-0.0170898
-0.0170898
-0.0170898
-0.0170898
-0.0146484
-0.0146484
-0.0146484
-0.0146484
-0.0146484
-0.0146484
-0.0146484
-0.012207
-0.012207
-0.012207
-0.012207
-0.012207
-0.012207
-0.00976562
-0.00976562
-0.00732422
-0.00732422
-0.00732422
-0.00488281
-0.00488281
-0.00488281
-0.00488281
-0.00244141
-0.00244141
0
0
0
0
0
0.00244141
0.00244141
0.00488281
0.00488281
0.00488281
0.00732422
0.00732422
0.00732422
0.00732422
0.00976562
0.00976562
0.00976562
0.00976562
0.012207
0.012207
0.012207
0.012207
0.012207
0.0146484
0.0146484
0.0146484
0.0146484
0.0146484
0.0146484
0.0146484
0.0146484
0.0146484
0.0146484
0.0170898
0.0146484
0.0146484
0.0170898
0.0170898
0.0170898
0.0170898
0.0195312
0.0195312
0.0195312
0.0195312
0.0195312
0.0219727
0.0219727
0.0219727
0.0219727
0.0219727
0.0219727
0.0219727
0.0219727
0.0244141
0.0244141
0.0244141
0.0244141
0.0244141
0.0244141
0.0244141
0.0244141
0.0244141
0.0244141
0.0244141
0.0244141
0.0268555
0.0268555
0.0268555
0.0268555
0.0268555
0.0268555
0.0268555
0.0268555
0.0268555
0.0268555
0.0292969
0.0292969
0.0268555
0.0268555
0.0268555
0.0292969
0.0292969
0.0292969
0.0292969
0.0292969
0.0292969
0.0292969
0.0292969
0.0292969
0.0292969
0.0292969
0.0292969
0.0292969
0.0292969
0.0317383
0.0317383
0.0317383
0.0317383
0.0317383
0.0317383
0.0317383
0.0317383
0.0317383
0.0317383
0.0292969
0.0317383
0.0292969
0.0292969
0.0292969
0.0292969
0.0292969
0.0292969
0.0292969
0.0292969
0.0292969
0.0292969
0.0292969
0.0292969
0.0292969
0.0292969
0.0292969
0.0317383
0.0317383
0.0317383
0.0317383
0.0317383
0.0317383
0.0317383
0.0317383
0.0317383
0.0317383
0.0317383
0.0317383
0.0317383
0.0317383
0.0317383
0.0317383
0.0317383
0.0317383
0.0317383
0.0317383
0.0317383
0.0317383
0.0317383
0.0292969
0.0292969
0.0292969
0.0292969
0.0292969
0.0292969
0.0292969
0.0292969
0.0292969
0.0292969
0.0292969
0.0292969
0.0292969
0.0268555
0.0268555
0.0268555
0.0268555
0.0268555
0.0292969
0.0268555
0.0268555
0.0268555
0.0268555
0.0268555
0.0268555
0.0268555
0.0268555
0.0268555
0.0268555
0.0268555
0.0268555
0.0268555
0.0268555
0.0268555
0.0268555
0.0268555
0.0268555
0.0268555
0.0268555
0.0268555
0.0268555
0.0268555
0.0268555
0.0268555
0.0268555
0.0268555
0.0268555
0.0268555
0.0268555
0.0268555
0.0268555
0.0268555
0.0268555
0.0292969
0.0292969
0.0292969
0.0292969
0.0292969
0.0292969
0.0292969
0.0317383
0.0317383
0.0317383
0.0317383
0.0317383
0.0341797
0.0341797
0.0341797
0.0341797
0.0366211
0.0366211
0.0366211
0.0366211
0.0390625
0.0390625
0.0390625
0.0390625
0.0390625
0.0415039
0.0415039
0.0415039
0.0415039
0.0415039
0.0439453
0.0439453
0.0439453
0.0439453
0.0439453
0.0439453
0.0463867
0.0463867
0.0463867
0.0463867
0.0463867
0.0463867
0.0463867
0.0463867
0.0488281
0.0488281
0.0488281
0.0488281
0.0512695
0.0512695
0.0512695
0.0512695
0.0512695
0.0512695
0.0537109
0.0537109
0.0537109
0.0537109
0.0537109
0.0561523
0.0561523
0.0561523
0.0561523
0.0585938
0.0561523
0.0585938
0.0585938
0.0585938
0.0585938
0.0610352
0.0610352
0.0610352
0.0610352
0.0634766
0.0634766
0.0634766
0.0634766
0.065918
0.065918
0.065918
0.065918
0.0683594
0.0683594
0.0683594
0.0683594
0.0683594
0.0708008
0.0708008
0.0708008
0.0708008
0.0708008
0.0732422
0.0732422
0.0732422
0.0732422
0.0732422
0.0756836
0.0756836
0.0756836
0.078125
0.0756836
0.078125
0.078125
0.078125
0.078125
0.078125
0.078125
0.0805664
0.0805664
0.0805664
0.0805664
0.0805664
0.078125
0.078125
0.078125
0.0805664
0.0805664
0.0805664
0.0805664
0.0805664
0.0805664
0.0805664
0.0805664
0.0805664
0.078125
0.0805664
0.078125
0.078125
0.078125
0.078125
0.078125
0.078125
0.078125
0.078125
0.0756836
0.078125
0.0756836
0.0756836
0.0756836
0.0756836
0.0756836
0.0732422
0.0732422
0.0732422
0.0732422
0.0732422
0.0708008
0.0708008
0.0708008
0.0708008
0.0708008
0.0708008
0.0708008
0.0708008
0.0683594
0.0683594
0.0683594
0.0683594
0.065918
0.065918
0.065918
0.065918
0.0634766
0.0634766
0.0634766
0.0634766
0.0634766
0.0634766
0.0634766
0.0634766
0.0634766
0.0634766
0.0610352
0.0634766
0.0610352
0.0610352
0.0610352
0.0610352
0.0585938
0.0585938
0.0585938
0.0585938
0.0585938
0.0561523
0.0561523
0.0561523
0.0561523
0.0537109
0.0537109
0.0537109
0.0537109
0.0512695
0.0512695
0.0512695
0.0512695
0.0512695
0.0512695
0.0488281
0.0488281
0.0488281
0.0488281
0.0488281
0.0488281
0.0488281
0.0488281
0.0488281
0.0488281
0.0463867
0.0488281
0.0488281
0.0463867
0.0463867
0.0463867
0.0463867
0.0463867
0.0463867
0.0463867
0.0463867
0.0463867
0.0463867
0.0463867
0.0463867
0.0463867
0.0463867
0.0439453
0.0439453
0.0439453
0.0439453
0.0439453
0.0439453
0.0439453
0.0439453
0.0439453
0.0439453
0.0439453
0.0439453
0.0439453
0.0439453
0.0439453
0.0439453
0.0439453
0.0439453
0.0439453
0.0415039
0.0439453
0.0439453
0.0439453
0.0439453
0.0439453
0.0439453
0.0439453
0.0439453
0.0439453
0.0439453
0.0439453
0.0439453
0.0439453
0.0439453
0.0439453
0.0415039
0.0415039
0.0415039
0.0415039
0.0415039
0.0415039
0.0415039
0.0415039
0.0415039
0.0415039
0.0415039
0.0415039
0.0415039
0.0415039
0.0415039
0.0415039
0.0415039
0.0415039
0.0415039
0.0415039
0.0415039
0.0415039
0.0415039
0.0415039
0.0415039
0.0415039
0.0415039
0.0415039
0.0415039
0.0415039
0.0415039
0.0415039
0.0415039
0.0415039
0.0415039
0.0415039
0.0390625
0.0390625
0.0390625
0.0390625
0.0390625
0.0390625
0.0390625
0.0390625
0.0366211
0.0366211
0.0366211
0.0366211
0.0366211
0.0366211
0.0366211
0.0366211
0.0366211
0.0366211
0.0366211
0.0366211
0.0366211
0.0366211
0.0366211
0.0366211
0.0341797
0.0341797
0.0366211
0.0366211
0.0341797
0.0366211
0.0341797
0.0341797
0.0341797
0.0341797
0.0341797
0.0341797
0.0341797
0.0341797
0.0341797
0.0341797
0.0317383
0.0341797
0.0341797
0.0341797
0.0317383
0.0317383
0.0317383
0.0317383
0.0317383
0.0317383
0.0292969
0.0292969
0.0292969
0.0292969
0.0292969
0.0292969
0.0292969
0.0292969
0.0292969
0.0292969
0.0292969
0.0292969
0.0292969
0.0268555
0.0268555
0.0268555
0.0268555
0.0268555
0.0268555
0.0268555
0.0268555
0.0268555
0.0244141
0.0268555
0.0244141
0.0244141
0.0244141
0.0244141
0.0244141
0.0244141
0.0244141
0.0244141
0.0244141
0.0244141
0.0244141
0.0244141
0.0244141
0.0244141
0.0244141
0.0244141
0.0244141
0.0244141
0.0244141
0.0244141
0.0244141
0.0244141
0.0244141
0.0244141
0.0244141
0.0244141
0.0244141
0.0244141
0.0244141
0.0244141
0.0244141
0.0244141
0.0244141
0.0244141
0.0244141
0.0244141
0.0244141
0.0244141
0.0244141
0.0219727
0.0219727
0.0292969
0.0244141
0.0219727
0.0219727
0.0219727
0.0219727
0.0219727
0.0244141
0.0219727
0.0219727
0.0219727
0.0219727
0.0219727
0.0219727
0.0219727
0.0219727
0.0219727
0.0219727
0.0195312
0.0195312
0.0219727
0.0195312
0.0195312
0.0195312
0.0195312
0.0195312
0.0195312
0.0195312
0.0195312
0.0195312
0.0170898
0.0195312
0.0170898
0.0170898
0.0170898
0.0170898
0.0170898
0.0170898
0.0170898
0.0170898
0.0170898
0.0170898
0.0170898
0.0170898
0.0146484
0.0146484
0.0146484
0.0146484
0.0146484
0.0146484
0.0146484
0.0146484
0.0146484
0.0146484
0.0146484
0.0146484
0.0146484
0.0146484
0.012207
0.0146484
0.012207
0.0146484
0.012207
0.012207
0.012207
0.012207
0.00976562
0.0146484
0.00976562
0.012207
0.00976562
0.00976562
0.00976562
0.00976562
0.012207
0.00976562
0.00976562
0.00976562
0.012207
0.012207
0.00976562
0.00976562
0.012207
0.012207
0.00976562
0.012207
0.012207
0.012207
0.012207
0.012207
0.012207
0.012207
0.012207
0.012207
0.012207
0.012207
0.012207
0.012207
0.0146484
0.0146484
0.0146484
0.0146484
0.0146484
0.0146484
0.0146484
0.0146484
0.0170898
0.0170898
0.0170898
0.0170898
0.0170898
0.0170898
0.0170898
0.0170898
0.0170898
0.0195312
0.0195312
0.0195312
0.0195312
0.0195312
0.0195312
0.0219727
0.0195312
0.0195312
0.0195312
0.0219727
0.0219727
0.0219727
0.0219727
0.0219727
0.0219727
0.0219727
0.0219727
0.0219727
0.0219727
0.0219727
0.0219727
0.0219727
0.0219727
0.0219727
0.0219727
0.0219727
0.0219727
0.0219727
0.0219727
0.0244141
0.0219727
0.0244141
0.0244141
0.0244141
0.0244141
0.0244141
0.0244141
0.0244141
0.0244141
0.0244141
0.0244141
0.0244141
0.0244141
0.0244141
0.0244141
0.0244141
0.0244141
0.0244141
0.0244141
0.0244141
0.0244141
0.0244141
0.0244141
0.0268555
0.0244141
0.0268555
0.0268555
0.0268555
0.0268555
0.0268555
0.0268555
0.0292969
0.0292969
0.0292969
0.0317383
0.0317383
0.0317383
0.0317383
0.0341797
0.0341797
0.0341797
0.0341797
0.0341797
0.0366211
0.0366211
0.0366211
0.0366211
0.0366211
0.0366211
0.0390625
0.0390625
0.0390625
0.0390625
0.0390625
0.0415039
0.0415039
0.0415039
0.0415039
0.0415039
0.0415039
0.0415039
0.0415039
0.0415039
0.0415039
0.0439453
0.0439453
0.0439453
0.0439453
0.0439453
0.0439453
0.0439453
0.0463867
0.0463867
0.0463867
0.0463867
0.0463867
0.0463867
0.0488281
0.0488281
0.0488281
0.0488281
0.0488281
0.0488281
0.0488281
0.0488281
0.0512695
0.0512695
0.0512695
0.0512695
0.0512695
0.0512695
0.0512695
0.0512695
0.0512695
0.0512695
0.0537109
0.0537109
0.0537109
0.0561523
0.0561523
0.0561523
0.0561523
0.0561523
0.0561523
0.0585938
0.0585938
0.0585938
0.0585938
0.0585938
0.0585938
0.0610352
0.0610352
0.0610352
0.0634766
0.0634766
0.0634766
0.0634766
0.065918
0.0634766
0.065918
0.065918
0.065918
0.065918
0.065918
0.0683594
0.0683594
0.0683594
0.0683594
0.0683594
0.0708008
0.0708008
0.0732422
0.0732422
0.0732422
0.0732422
0.0732422
0.0732422
0.0756836
0.0756836
0.0756836
0.0756836
0.0756836
0.0756836
0.0756836
0.0756836
0.0756836
0.078125
0.078125
0.078125
0.078125
0.078125
0.078125
0.0805664
0.0805664
0.0830078
0.0805664
0.0830078
0.0830078
0.0830078
0.0830078
0.0830078
0.0854492
0.0854492
0.0854492
0.0854492
0.0854492
0.0878906
0.0854492
0.0878906
0.0878906
0.0878906
0.0878906
0.0878906
0.0878906
0.0878906
0.0878906
0.0878906
0.0878906
0.090332
0.090332
0.090332
0.090332
0.090332
0.090332
0.0927734
0.0927734
0.0927734
0.0927734
0.0927734
0.0927734
0.0927734
0.0927734
0.0927734
0.0927734
0.0927734
0.0927734
0.0927734
0.0927734
0.0927734
0.0927734
0.0952148
0.0927734
0.0927734
0.0927734
0.0927734
0.0927734
0.0927734
0.0927734
0.0927734
0.0927734
0.0927734
0.090332
0.090332
0.090332
0.090332
0.090332
0.090332
0.090332
0.090332
0.0878906
0.0878906
0.0878906
0.0878906
0.0878906
0.0878906
0.0854492
0.0854492
0.0854492
0.0854492
0.0854492
0.0854492
0.0854492
0.0854492
0.0830078
0.0830078
0.0830078
0.0830078
0.0805664
0.0830078
0.0805664
0.0805664
0.0805664
0.0805664
0.0805664
0.078125
0.078125
0.078125
0.0756836
0.0756836
0.0756836
0.0756836
0.0732422
0.0732422
0.0732422
0.0732422
0.0732422
0.0732422
0.0732422
0.0732422
0.0732422
0.0732422
0.0708008
0.0732422
0.0708008
0.0732422
0.0708008
0.0708008
0.0708008
0.0683594
0.0683594
0.0683594
0.0683594
0.065918
0.065918
0.065918
0.065918
0.0634766
0.0634766
0.0634766
0.0634766
0.0634766
0.0610352
0.0610352
0.0610352
0.0610352
0.0634766
0.0634766
0.0634766
0.0634766
0.0634766
0.0634766
0.0634766
0.0634766
0.0634766
0.0610352
0.0634766
0.0610352
0.0610352
0.0610352
0.0610352
0.0585938
0.0585938
0.0585938
0.0561523
0.0561523
0.0561523
0.0561523
0.0537109
0.0537109
0.0537109
0.0537109
0.0537109
0.0561523
0.0537109
0.0537109
0.0537109
0.0537109
0.0537109
0.0537109
0.0537109
0.0537109
0.0537109
0.0537109
0.0537109
0.0537109
0.0512695
0.0512695
0.0512695
0.0512695
0.0512695
0.0488281
0.0512695
0.0488281
0.0488281
0.0512695
0.0488281
0.0488281
0.0488281
0.0488281
0.0512695
0.0512695
0.0512695
0.0512695
0.0512695
0.0512695
0.0512695
0.0512695
[truncated: 26,801 more rows]
