# Supplementary material for: Study on the characteristic mechanisms of infrasonic precursors during the damage process of impending earthquake sources
Source: PLoS One. 2021 Oct 1;16(10):e0257345. doi: 10.1371/journal.pone.0257345 (PMC8486096; doi:10.1371/journal.pone.0257345)
Supplement: S6 File — (XLS) [file pone.0257345.s006.xls]

## Sheet: 工大1号
S6 File. Infrasound anomaly signals received three days before the Yushu m7.1 shallow earthquake on April 14, 2010
0.141602
0.144043
0.141602
0.141602
0.141602
0.144043
0.146484
0.148926
0.148926
0.148926
0.151367
0.15625
0.161133
0.161133
0.163574
0.163574
0.166016
0.168457
0.170898
0.170898
0.170898
0.17334
0.175781
0.180664
0.180664
0.180664
0.185547
0.185547
0.187988
0.187988
0.19043
0.19043
0.192871
0.19043
0.192871
0.195312
0.195312
0.195312
0.197754
0.200195
0.202637
0.205078
0.205078
0.205078
0.20752
0.20752
0.202637
0.20752
0.209961
0.209961
0.212402
0.212402
0.214844
0.217285
0.222168
0.224609
0.227051
0.224609
0.224609
0.224609
0.227051
0.229492
0.229492
0.229492
0.227051
0.229492
0.231934
0.234375
0.229492
0.231934
0.229492
0.231934
0.227051
0.231934
0.227051
0.229492
0.229492
0.229492
0.227051
0.231934
0.227051
0.222168
0.222168
0.224609
0.222168
0.222168
0.224609
0.224609
0.222168
0.224609
0.227051
0.229492
0.229492
0.227051
0.227051
0.227051
0.231934
0.229492
0.231934
0.234375
0.234375
0.231934
0.229492
0.231934
0.231934
0.234375
0.236816
0.236816
0.231934
0.236816
0.239258
0.236816
0.236816
0.239258
0.241699
0.241699
0.241699
0.241699
0.241699
0.241699
0.244141
0.244141
0.244141
0.244141
0.244141
0.246582
0.246582
0.244141
0.244141
0.241699
0.241699
0.244141
0.246582
0.244141
0.239258
0.236816
0.236816
0.236816
0.236816
0.234375
0.231934
0.229492
0.227051
0.229492
0.224609
0.222168
0.222168
0.219727
0.219727
0.214844
0.212402
0.209961
0.20752
0.20752
0.202637
0.200195
0.195312
0.192871
0.192871
0.192871
0.187988
0.185547
0.187988
0.185547
0.180664
0.180664
0.180664
0.178223
0.180664
0.175781
0.175781
0.178223
0.170898
0.168457
0.168457
0.170898
0.166016
0.166016
0.168457
0.166016
0.166016
0.163574
0.163574
0.163574
0.161133
0.15625
0.153809
0.153809
0.151367
0.151367
0.146484
0.141602
0.136719
0.134277
0.126953
0.12207
0.119629
0.114746
0.109863
0.10498
0.100098
0.0927734
0.090332
0.0854492
0.078125
0.0708008
0.065918
0.0585938
0.0537109
0.0488281
0.0439453
0.0366211
0.0317383
0.0244141
0.0195312
0.0195312
0.012207
0.00732422
0.00732422
0.00732422
0
0
-0.00488281
-0.00732422
-0.00976562
-0.00732422
-0.00732422
-0.00488281
-0.00732422
-0.00488281
-0.00732422
-0.00732422
-0.00488281
-0.00488281
-0.00244141
0
0
0
-0.00244141
0
-0.00244141
0.00488281
0.00488281
0.00488281
0.00488281
0.00244141
0.00244141
0.00488281
0.00244141
0.00244141
0.00244141
0
0
0
0
0.00244141
0
-0.00244141
0.00244141
0.00488281
0.00488281
0.00244141
0.00244141
0.00244141
0.00488281
0.00488281
0.00732422
0.00244141
0.00244141
0.00244141
0
0
0.00244141
0.00488281
0.00244141
-0.00488281
-0.00488281
0
-0.00488281
-0.00244141
0
0
-0.00244141
-0.00488281
-0.00488281
0
-0.00488281
-0.00488281
-0.00732422
-0.00488281
-0.00244141
-0.00488281
-0.00488281
-0.00488281
-0.00244141
0.00244141
0.00244141
0.00244141
0.00244141
0.00488281
0.00488281
0.00488281
0.00732422
0.00732422
0.00976562
0.00976562
0.012207
0.012207
0.00976562
0.0146484
0.0146484
0.0146484
0.0170898
0.0219727
0.0219727
0.0219727
0.0244141
0.0244141
0.0268555
0.0317383
0.0317383
0.0317383
0.0341797
0.0341797
0.0415039
0.0439453
0.0463867
0.0463867
0.0463867
0.0512695
0.0561523
0.0610352
0.0610352
0.065918
0.0683594
0.0708008
0.0756836
0.0756836
0.078125
0.078125
0.0830078
0.0830078
0.0854492
0.0878906
0.0854492
0.0854492
0.0878906
0.0878906
0.0878906
0.090332
0.0854492
0.0878906
0.090332
0.0878906
0.0854492
0.0830078
0.0805664
0.0830078
0.078125
0.0756836
0.078125
0.078125
0.0732422
0.0708008
0.0708008
0.0683594
0.0708008
0.0732422
0.0708008
0.0732422
0.078125
0.078125
0.0830078
0.0830078
0.0854492
0.0952148
0.100098
0.10498
0.109863
0.112305
0.119629
0.124512
0.134277
0.141602
0.146484
0.153809
0.15625
0.158691
0.166016
0.170898
0.178223
0.175781
0.185547
0.187988
0.19043
0.192871
0.197754
0.197754
0.205078
0.209961
0.209961
0.209961
0.212402
0.212402
0.212402
0.214844
0.214844
0.212402
0.214844
0.214844
0.209961
0.209961
0.209961
0.212402
0.212402
0.209961
0.212402
0.212402
0.212402
0.209961
0.212402
0.209961
0.212402
0.209961
0.209961
0.209961
0.20752
0.209961
0.20752
0.202637
0.202637
0.202637
0.205078
0.205078
0.202637
0.202637
0.202637
0.205078
0.200195
0.200195
0.205078
0.205078
0.20752
0.20752
0.20752
0.20752
0.209961
0.212402
0.214844
0.214844
0.219727
0.222168
0.217285
0.222168
0.224609
0.224609
0.229492
0.227051
0.227051
0.227051
0.227051
0.227051
0.224609
0.227051
0.231934
0.234375
0.229492
0.229492
0.227051
0.229492
0.229492
0.224609
0.222168
0.222168
0.219727
0.217285
0.219727
0.214844
0.214844
0.214844
0.214844
0.214844
0.214844
0.20752
0.20752
0.212402
0.212402
0.209961
0.209961
0.212402
0.209961
0.214844
0.212402
0.212402
0.214844
0.214844
0.214844
0.209961
0.209961
0.212402
0.212402
0.214844
0.212402
0.209961
0.209961
0.212402
0.20752
0.20752
0.205078
0.20752
0.205078
0.202637
0.195312
0.195312
0.192871
0.19043
0.183105
0.183105
0.183105
0.175781
0.175781
0.17334
0.17334
0.17334
0.170898
0.170898
0.168457
0.166016
0.168457
0.170898
0.170898
0.168457
0.168457
0.17334
0.170898
0.170898
0.175781
0.178223
0.183105
0.185547
0.185547
0.192871
0.197754
0.195312
0.202637
0.20752
0.212402
0.214844
0.214844
0.217285
0.219727
0.219727
0.222168
0.219727
0.224609
0.227051
0.229492
0.229492
0.229492
0.229492
0.229492
0.231934
0.234375
0.231934
0.234375
0.234375
0.234375
0.236816
0.239258
0.236816
0.236816
0.234375
0.236816
0.231934
0.229492
0.227051
0.224609
0.224609
0.222168
0.222168
0.219727
0.219727
0.214844
0.212402
0.209961
0.202637
0.197754
0.197754
0.192871
0.187988
0.187988
0.19043
0.19043
0.192871
0.192871
0.192871
0.192871
0.195312
0.195312
0.195312
0.19043
0.197754
0.200195
0.197754
0.197754
0.200195
0.200195
0.197754
0.200195
0.197754
0.192871
0.19043
0.19043
0.19043
0.187988
0.185547
0.185547
0.178223
0.178223
0.178223
0.178223
0.175781
0.17334
0.170898
0.170898
0.168457
0.168457
0.163574
0.161133
0.161133
0.15625
0.158691
0.158691
0.15625
0.15625
0.153809
0.151367
0.151367
0.151367
0.144043
0.144043
0.144043
0.141602
0.141602
0.13916
0.13916
0.136719
0.134277
0.136719
0.129395
0.129395
0.126953
0.126953
0.124512
0.12207
0.124512
0.119629
0.114746
0.112305
0.112305
0.109863
0.107422
0.10498
0.10498
0.10498
0.102539
0.10498
0.102539
0.102539
0.10498
0.10498
0.10498
0.10498
0.107422
0.107422
0.107422
0.112305
0.112305
0.109863
0.114746
0.117188
0.117188
0.114746
0.119629
0.119629
0.117188
0.119629
0.126953
0.129395
0.131836
0.134277
0.136719
0.13916
0.144043
0.146484
0.144043
0.141602
0.141602
0.141602
0.148926
0.153809
0.153809
0.153809
0.15625
0.15625
0.15625
0.158691
0.161133
0.158691
0.163574
0.163574
0.166016
0.163574
0.168457
0.168457
0.17334
0.170898
0.175781
0.178223
0.180664
0.185547
0.187988
0.192871
0.197754
0.195312
0.200195
0.20752
0.205078
0.205078
0.209961
0.209961
0.214844
0.217285
0.222168
0.222168
0.227051
0.229492
0.234375
0.234375
0.236816
0.241699
0.239258
0.246582
0.241699
0.241699
0.244141
0.246582
0.249023
0.249023
0.246582
0.249023
0.251465
0.253906
0.253906
0.253906
0.256348
0.256348
0.256348
0.256348
0.256348
0.256348
0.256348
0.253906
0.256348
0.256348
0.256348
0.258789
0.253906
0.253906
0.253906
0.256348
0.256348
0.253906
0.253906
0.258789
0.256348
0.258789
0.258789
0.258789
0.258789
0.256348
0.256348
0.256348
0.256348
0.258789
0.26123
0.256348
0.256348
0.256348
0.253906
0.253906
0.253906
0.256348
0.256348
0.256348
0.26123
0.263672
0.266113
0.268555
0.270996
0.270996
0.273438
0.273438
0.275879
0.280762
0.27832
0.27832
0.285645
0.285645
0.285645
0.285645
0.283203
0.285645
0.285645
0.288086
0.288086
0.283203
0.283203
0.283203
0.27832
0.273438
0.273438
0.273438
0.266113
0.263672
0.26123
0.26123
0.256348
0.253906
0.246582
0.241699
0.239258
0.239258
0.234375
0.227051
0.224609
0.219727
0.219727
0.209961
0.20752
0.205078
0.200195
0.197754
0.192871
0.187988
0.185547
0.183105
0.187988
0.183105
0.175781
0.170898
0.166016
0.166016
0.166016
0.163574
0.158691
0.15625
0.151367
0.148926
0.148926
0.148926
0.151367
0.146484
0.144043
0.141602
0.136719
0.131836
0.129395
0.126953
0.119629
0.117188
0.112305
0.109863
0.109863
0.107422
0.10498
0.107422
0.10498
0.102539
0.0976562
0.0976562
0.0952148
0.0952148
0.0952148
0.0976562
0.0952148
0.0952148
0.0952148
0.0927734
0.0952148
0.0976562
0.0976562
0.0927734
0.090332
0.090332
0.0805664
0.0854492
0.0878906
0.0878906
0.0854492
0.0878906
0.0878906
0.0878906
0.0927734
0.090332
0.0952148
0.0952148
0.0952148
0.0927734
0.0927734
0.0976562
0.0976562
0.0976562
0.100098
0.102539
0.102539
0.10498
0.109863
0.109863
0.112305
0.112305
0.112305
0.114746
0.117188
0.117188
0.117188
0.117188
0.119629
0.12207
0.119629
0.117188
0.117188
0.117188
0.119629
0.119629
0.117188
0.117188
0.117188
0.117188
0.119629
0.117188
0.117188
0.117188
0.117188
0.114746
0.117188
0.117188
0.112305
0.117188
0.117188
0.117188
0.119629
0.119629
0.12207
0.12207
0.124512
0.124512
0.124512
0.126953
0.126953
0.134277
0.131836
0.134277
0.131836
0.129395
0.131836
0.129395
0.129395
0.129395
0.131836
0.129395
0.12207
0.119629
0.119629
0.114746
0.114746
0.112305
0.112305
0.107422
0.107422
0.10498
0.102539
0.100098
0.0952148
0.0952148
0.0927734
0.0878906
0.0830078
0.0805664
0.0830078
0.0805664
0.0756836
0.078125
0.0805664
0.0756836
0.0805664
0.078125
0.078125
0.078125
0.0805664
0.0805664
0.0830078
0.0878906
0.0952148
0.0976562
0.0976562
0.102539
0.10498
0.102539
0.10498
0.109863
0.114746
0.114746
0.114746
0.112305
0.109863
0.109863
0.109863
0.112305
0.112305
0.112305
0.112305
0.112305
0.112305
0.112305
0.117188
0.117188
0.117188
0.117188
0.114746
0.119629
0.12207
0.12207
0.124512
0.126953
0.126953
0.126953
0.131836
0.129395
0.129395
0.131836
0.131836
0.12207
0.12207
0.12207
0.117188
0.117188
0.114746
0.112305
0.114746
0.112305
0.109863
0.107422
0.107422
0.107422
0.10498
0.102539
0.102539
0.102539
0.100098
0.0976562
0.0976562
0.0976562
0.0976562
0.0976562
0.0952148
0.0976562
0.0976562
0.0952148
0.100098
0.0976562
0.0927734
0.0878906
0.090332
0.0878906
0.090332
0.0878906
0.0854492
0.0830078
0.0878906
0.0854492
0.0878906
0.0878906
0.090332
0.0927734
0.0927734
0.0952148
0.0952148
0.0976562
0.102539
0.102539
0.107422
0.112305
0.114746
0.119629
0.124512
0.126953
0.129395
0.131836
0.136719
0.136719
0.136719
0.13916
0.141602
0.141602
0.141602
0.141602
0.13916
0.136719
0.134277
0.131836
0.129395
0.129395
0.126953
0.124512
0.126953
0.124512
0.119629
0.124512
0.124512
0.126953
0.126953
0.126953
0.131836
0.131836
0.136719
0.13916
0.136719
0.13916
0.141602
0.144043
0.146484
0.146484
0.151367
0.153809
0.158691
0.158691
0.166016
0.168457
0.170898
0.170898
0.17334
0.175781
0.178223
0.178223
0.180664
0.183105
0.183105
0.183105
0.185547
0.183105
0.185547
0.187988
0.187988
0.19043
0.19043
0.197754
0.197754
0.200195
0.200195
0.205078
0.202637
0.205078
0.205078
0.20752
0.205078
0.205078
0.205078
0.202637
0.202637
0.205078
0.205078
0.205078
0.200195
0.202637
0.200195
0.197754
0.195312
0.195312
0.195312
0.195312
0.195312
0.19043
0.19043
0.192871
0.195312
0.19043
0.192871
0.195312
0.197754
0.197754
0.205078
0.202637
0.20752
0.209961
0.217285
0.219727
0.222168
0.227051
0.229492
0.231934
0.231934
0.234375
0.236816
0.236816
0.236816
0.241699
0.246582
0.246582
0.249023
0.249023
0.249023
0.249023
0.246582
0.246582
0.246582
0.246582
0.246582
0.241699
0.241699
0.244141
0.239258
0.239258
0.236816
0.236816
0.234375
0.234375
0.234375
0.234375
0.239258
0.239258
0.239258
0.236816
0.236816
0.244141
0.246582
0.246582
0.244141
0.244141
0.246582
0.249023
0.249023
0.249023
0.256348
0.256348
0.258789
0.258789
0.258789
0.258789
0.258789
0.258789
0.26123
0.26123
0.26123
0.256348
0.258789
0.256348
0.251465
0.249023
0.246582
0.246582
0.244141
0.241699
0.236816
0.236816
0.231934
0.227051
0.222168
0.222168
0.217285
0.217285
0.214844
0.214844
0.214844
0.209961
0.209961
0.20752
0.205078
0.202637
0.202637
0.200195
0.200195
0.200195
0.197754
0.200195
0.197754
0.195312
0.19043
0.187988
0.185547
0.187988
0.187988
0.187988
0.185547
0.183105
0.185547
0.185547
0.183105
0.180664
0.178223
0.178223
0.180664
0.185547
0.185547
0.187988
0.187988
0.185547
0.187988
0.185547
0.185547
0.185547
0.185547
0.185547
0.19043
0.187988
0.19043
0.19043
0.187988
0.187988
0.19043
0.19043
0.19043
0.192871
0.19043
0.19043
0.19043
0.19043
0.185547
0.192871
0.185547
0.185547
0.19043
0.187988
0.185547
0.185547
0.183105
0.180664
0.180664
0.178223
0.175781
0.170898
0.170898
0.170898
0.166016
0.166016
0.163574
0.158691
0.153809
0.148926
0.146484
0.146484
0.141602
0.141602
0.13916
0.134277
0.134277
0.131836
0.131836
0.129395
0.129395
0.129395
0.131836
0.131836
0.134277
0.134277
0.134277
0.136719
0.136719
0.136719
0.141602
0.144043
0.144043
0.146484
0.146484
0.146484
0.144043
0.141602
0.144043
0.141602
0.13916
0.13916
0.13916
0.141602
0.141602
0.13916
0.141602
0.141602
0.144043
0.146484
0.151367
0.153809
0.15625
0.153809
0.153809
0.153809
0.15625
0.15625
0.15625
0.15625
0.15625
0.15625
0.15625
0.15625
0.153809
0.153809
0.153809
0.148926
0.146484
0.144043
0.141602
0.13916
0.134277
0.131836
0.131836
0.129395
0.129395
0.129395
0.124512
0.12207
0.119629
0.117188
0.114746
0.112305
0.109863
0.10498
0.100098
0.100098
0.0976562
0.0952148
0.0927734
0.0927734
0.0927734
0.090332
0.0927734
0.090332
0.090332
0.090332
0.0878906
0.090332
0.0927734
0.0927734
0.090332
0.090332
0.090332
0.090332
0.0878906
0.0878906
0.0878906
0.0854492
0.0854492
0.0854492
0.0830078
0.0854492
0.0830078
0.0854492
0.0854492
0.0830078
0.0854492
0.0830078
0.0830078
0.0805664
0.0830078
0.0805664
0.0805664
0.078125
0.0805664
0.078125
0.078125
0.0756836
0.0732422
0.0708008
0.0683594
0.0708008
0.0683594
0.065918
0.065918
0.0634766
0.0610352
0.0585938
0.0537109
0.0512695
0.0512695
0.0463867
0.0463867
0.0415039
0.0439453
0.0439453
0.0415039
0.0439453
0.0439453
0.0463867
0.0439453
0.0463867
0.0488281
0.0488281
0.0512695
0.0488281
0.0512695
0.0488281
0.0488281
0.0463867
0.0463867
0.0439453
0.0439453
0.0415039
0.0415039
0.0415039
0.0390625
0.0341797
0.0341797
0.0366211
0.0341797
0.0317383
0.0390625
0.0415039
0.0439453
0.0463867
0.0463867
0.0512695
0.0537109
0.0561523
0.0585938
0.0610352
0.065918
0.065918
0.065918
0.0708008
0.0708008
0.0708008
0.0732422
0.0732422
0.078125
0.078125
0.0756836
0.0805664
0.0854492
0.0854492
0.0854492
0.090332
0.090332
0.0952148
0.0952148
0.0976562
0.102539
0.10498
0.107422
0.109863
0.109863
0.117188
0.117188
0.12207
0.124512
0.129395
0.129395
0.131836
0.136719
0.144043
0.144043
0.146484
0.148926
0.153809
0.15625
0.158691
0.166016
0.163574
0.166016
0.170898
0.170898
0.168457
0.17334
0.175781
0.178223
0.175781
0.180664
0.183105
0.183105
0.183105
0.185547
0.185547
0.187988
0.192871
0.187988
0.187988
0.185547
0.187988
0.185547
0.183105
0.180664
0.180664
0.178223
0.178223
0.180664
0.180664
0.178223
0.17334
0.17334
0.175781
0.175781
0.175781
0.170898
0.17334
0.175781
0.175781
0.180664
0.185547
0.19043
0.19043
0.200195
0.20752
0.214844
0.224609
0.229492
0.234375
0.244141
0.253906
0.266113
0.270996
0.27832
0.283203
0.290527
0.29541
0.305176
0.310059
0.314941
0.319824
0.322266
0.327148
0.332031
0.336914
0.339355
0.341797
0.344238
0.349121
0.351562
0.356445
0.358887
0.358887
0.361328
0.36377
0.36377
0.366211
0.368652
0.368652
0.366211
0.366211
0.366211
0.36377
0.368652
0.366211
0.361328
0.358887
0.356445
0.354004
0.354004
0.351562
0.34668
0.344238
0.344238
0.339355
0.336914
0.32959
0.324707
0.324707
0.317383
0.3125
0.307617
0.302734
0.300293
0.297852
0.290527
0.288086
0.283203
0.27832
0.27832
0.275879
0.273438
0.273438
0.268555
0.268555
0.270996
0.273438
0.270996
0.270996
0.268555
0.270996
0.270996
0.270996
0.270996
0.273438
0.280762
0.27832
0.283203
0.283203
0.283203
0.27832
0.275879
0.273438
0.266113
0.26123
0.253906
0.256348
0.246582
0.244141
0.239258
0.239258
0.239258
0.236816
0.239258
0.241699
0.239258
0.241699
0.241699
0.236816
0.236816
0.236816
0.231934
0.236816
0.234375
0.239258
0.239258
0.239258
0.239258
0.239258
0.241699
0.239258
0.231934
0.224609
0.229492
0.224609
0.219727
0.20752
0.195312
0.187988
0.180664
0.178223
0.170898
0.166016
0.161133
0.161133
0.161133
0.158691
0.158691
0.163574
0.166016
0.163574
0.166016
0.166016
0.161133
0.161133
0.161133
0.15625
0.15625
0.148926
0.144043
0.141602
0.141602
0.136719
0.129395
0.126953
0.124512
0.124512
0.117188
0.112305
0.112305
0.109863
0.107422
0.10498
0.102539
0.100098
0.0976562
0.0976562
0.0952148
0.0927734
0.090332
0.0927734
0.0854492
0.0805664
0.0830078
0.078125
0.0756836
0.0732422
0.0708008
0.065918
0.0634766
0.0610352
0.0561523
0.0512695
0.0463867
0.0415039
0.0390625
0.0390625
0.0317383
0.0341797
0.0317383
0.0317383
0.0244141
0.0219727
0.0219727
0.0195312
0.0170898
0.0146484
0.0170898
0.0170898
0.0170898
0.0170898
0.0170898
0.0170898
0.0170898
0.0170898
0.0146484
0.0170898
0.0268555
0.0292969
0.0292969
0.0292969
0.0341797
0.0366211
0.0390625
0.0439453
0.0439453
0.0463867
0.0537109
0.0488281
0.0488281
0.0561523
0.0512695
0.0512695
0.0512695
0.0512695
0.0512695
0.0488281
0.0415039
0.0415039
0.0341797
0.0317383
0.0292969
0.0292969
0.0244141
0.0244141
0.0244141
0.0244141
0.0219727
0.0195312
0.0219727
0.0195312
0.0170898
0.00976562
0.00976562
0.00488281
0.00488281
-0.00244141
-0.00732422
-0.00976562
-0.00976562
-0.0195312
-0.0244141
-0.0268555
-0.0341797
-0.0390625
-0.0439453
-0.0488281
-0.0512695
-0.0537109
-0.0585938
-0.0585938
-0.0634766
-0.0683594
-0.0683594
-0.065918
-0.0634766
-0.0610352
-0.0634766
-0.0585938
-0.0585938
-0.0512695
-0.0415039
-0.0366211
-0.0341797
-0.0219727
-0.0170898
-0.00732422
0.00732422
0.012207
0.0244141
0.0317383
0.0415039
0.0463867
0.0537109
0.0561523
0.0683594
0.0732422
0.078125
0.0830078
0.0854492
0.0878906
0.0927734
0.0927734
0.0927734
0.090332
0.090332
0.0878906
0.078125
0.0732422
0.0683594
0.0634766
0.0585938
0.0561523
0.0512695
0.0488281
0.0415039
0.0415039
0.0390625
0.0390625
0.0366211
0.0366211
0.0366211
0.0366211
0.0390625
0.0390625
0.0463867
0.0512695
0.0512695
0.0512695
0.0537109
0.0561523
0.0610352
0.0634766
0.0634766
0.0634766
0.0634766
0.0610352
0.0561523
0.0488281
0.0439453
0.0415039
0.0317383
0.0244141
0.0170898
0.00732422
0
-0.012207
-0.0195312
-0.0244141
-0.0317383
-0.0366211
-0.0439453
-0.0512695
-0.0537109
-0.0512695
-0.0488281
-0.0439453
-0.0439453
-0.0390625
-0.0390625
-0.0390625
-0.0366211
-0.0341797
-0.0268555
-0.0244141
-0.0146484
-0.00976562
0
0.00732422
0.012207
0.0146484
0.0195312
0.0268555
0.0292969
0.0317383
0.0292969
0.0317383
0.0366211
0.0366211
0.0390625
0.0439453
0.0463867
0.0512695
0.0561523
0.0585938
0.065918
0.0756836
0.0805664
0.0854492
0.0952148
0.107422
0.112305
0.12207
0.124512
0.12207
0.12207
0.119629
0.114746
0.10498
0.102539
0.100098
0.100098
0.0976562
0.0952148
0.090332
[truncated: 26,802 more rows]
