# Supplementary material for: Study on the characteristic mechanisms of infrasonic precursors during the damage process of impending earthquake sources
Source: PLoS One. 2021 Oct 1;16(10):e0257345. doi: 10.1371/journal.pone.0257345 (PMC8486096; doi:10.1371/journal.pone.0257345)
Supplement: S7 File — (XLSX) [file pone.0257345.s007.xlsx]

## Sheet: Sheet1
S7 File. Spectrum analysis of infrasound anomaly signal before Yushu earthquake in Qinghai on April 14, 2010
0.1416
0.14404
0.1416
0.1416
0.1416
0.14404
0.14648
0.14893
0.14893
0.14893
0.15137
0.15625
0.16113
0.16113
0.16357
0.16357
0.16602
0.16846
0.1709
0.1709
0.1709
0.17334
0.17578
0.18066
0.18066
0.18066
0.18555
0.18555
0.18799
0.18799
0.19043
0.19043
0.19287
0.19043
0.19287
0.19531
0.19531
0.19531
0.19775
0.2002
0.20264
0.20508
0.20508
0.20508
0.20752
0.20752
0.20264
0.20752
0.20996
0.20996
0.2124
0.2124
0.21484
0.21729
0.22217
0.22461
0.22705
0.22461
0.22461
0.22461
0.22705
0.22949
0.22949
0.22949
0.22705
0.22949
0.23193
0.23438
0.22949
0.23193
0.22949
0.23193
0.22705
0.23193
0.22705
0.22949
0.22949
0.22949
0.22705
0.23193
0.22705
0.22217
0.22217
0.22461
0.22217
0.22217
0.22461
0.22461
0.22217
0.22461
0.22705
0.22949
0.22949
0.22705
0.22705
0.22705
0.23193
0.22949
0.23193
0.23438
0.23438
0.23193
0.22949
0.23193
0.23193
0.23438
0.23682
0.23682
0.23193
0.23682
0.23926
0.23682
0.23682
0.23926
0.2417
0.2417
0.2417
0.2417
0.2417
0.2417
0.24414
0.24414
0.24414
0.24414
0.24414
0.24658
0.24658
0.24414
0.24414
0.2417
0.2417
0.24414
0.24658
0.24414
0.23926
0.23682
0.23682
0.23682
0.23682
0.23438
0.23193
0.22949
0.22705
0.22949
0.22461
0.22217
0.22217
0.21973
0.21973
0.21484
0.2124
0.20996
0.20752
0.20752
0.20264
0.2002
0.19531
0.19287
0.19287
0.19287
0.18799
0.18555
0.18799
0.18555
0.18066
0.18066
0.18066
0.17822
0.18066
0.17578
0.17578
0.17822
0.1709
0.16846
0.16846
0.1709
0.16602
0.16602
0.16846
0.16602
0.16602
0.16357
0.16357
0.16357
0.16113
0.15625
0.15381
0.15381
0.15137
0.15137
0.14648
0.1416
0.13672
0.13428
0.12695
0.12207
0.11963
0.11475
0.10986
0.10498
0.1001
0.09277
0.09033
0.08545
0.07812
0.0708
0.06592
0.05859
0.05371
0.04883
0.04395
0.03662
0.03174
0.02441
0.01953
0.01953
0.01221
0.00732
0.00732
0.00732
0
0
-0.00488
-0.00732
-0.00977
-0.00732
-0.00732
-0.00488
-0.00732
-0.00488
-0.00732
-0.00732
-0.00488
-0.00488
-0.00244
0
0
0
-0.00244
0
-0.00244
0.00488
0.00488
0.00488
0.00488
0.00244
0.00244
0.00488
0.00244
0.00244
0.00244
0
0
0
0
0.00244
0
-0.00244
0.00244
0.00488
0.00488
0.00244
0.00244
0.00244
0.00488
0.00488
0.00732
0.00244
0.00244
0.00244
0
0
0.00244
0.00488
0.00244
-0.00488
-0.00488
0
-0.00488
-0.00244
0
0
-0.00244
-0.00488
-0.00488
0
-0.00488
-0.00488
-0.00732
-0.00488
-0.00244
-0.00488
-0.00488
-0.00488
-0.00244
0.00244
0.00244
0.00244
0.00244
0.00488
0.00488
0.00488
0.00732
0.00732
0.00977
0.00977
0.01221
0.01221
0.00977
0.01465
0.01465
0.01465
0.01709
0.02197
0.02197
0.02197
0.02441
0.02441
0.02686
0.03174
0.03174
0.03174
0.03418
0.03418
0.0415
0.04395
0.04639
0.04639
0.04639
0.05127
0.05615
0.06104
0.06104
0.06592
0.06836
0.0708
0.07568
0.07568
0.07812
0.07812
0.08301
0.08301
0.08545
0.08789
0.08545
0.08545
0.08789
0.08789
0.08789
0.09033
0.08545
0.08789
0.09033
0.08789
0.08545
0.08301
0.08057
0.08301
0.07812
0.07568
0.07812
0.07812
0.07324
0.0708
0.0708
0.06836
0.0708
0.07324
0.0708
0.07324
0.07812
0.07812
0.08301
0.08301
0.08545
0.09521
0.1001
0.10498
0.10986
0.11231
0.11963
0.12451
0.13428
0.1416
0.14648
0.15381
0.15625
0.15869
0.16602
0.1709
0.17822
0.17578
0.18555
0.18799
0.19043
0.19287
0.19775
0.19775
0.20508
0.20996
0.20996
0.20996
0.2124
0.2124
0.2124
0.21484
0.21484
0.2124
0.21484
0.21484
0.20996
0.20996
0.20996
0.2124
0.2124
0.20996
0.2124
0.2124
0.2124
0.20996
0.2124
0.20996
0.2124
0.20996
0.20996
0.20996
0.20752
0.20996
0.20752
0.20264
0.20264
0.20264
0.20508
0.20508
0.20264
0.20264
0.20264
0.20508
0.2002
0.2002
0.20508
0.20508
0.20752
0.20752
0.20752
0.20752
0.20996
0.2124
0.21484
0.21484
0.21973
0.22217
0.21729
0.22217
0.22461
0.22461
0.22949
0.22705
0.22705
0.22705
0.22705
0.22705
0.22461
0.22705
0.23193
0.23438
0.22949
0.22949
0.22705
0.22949
0.22949
0.22461
0.22217
0.22217
0.21973
0.21729
0.21973
0.21484
0.21484
0.21484
0.21484
0.21484
0.21484
0.20752
0.20752
0.2124
0.2124
0.20996
0.20996
0.2124
0.20996
0.21484
0.2124
0.2124
0.21484
0.21484
0.21484
0.20996
0.20996
0.2124
0.2124
0.21484
0.2124
0.20996
0.20996
0.2124
0.20752
0.20752
0.20508
0.20752
0.20508
0.20264
0.19531
0.19531
0.19287
0.19043
0.1831
0.1831
0.1831
0.17578
0.17578
0.17334
0.17334
0.17334
0.1709
0.1709
0.16846
0.16602
0.16846
0.1709
0.1709
0.16846
0.16846
0.17334
0.1709
0.1709
0.17578
0.17822
0.1831
0.18555
0.18555
0.19287
0.19775
0.19531
0.20264
0.20752
0.2124
0.21484
0.21484
0.21729
0.21973
0.21973
0.22217
0.21973
0.22461
0.22705
0.22949
0.22949
0.22949
0.22949
0.22949
0.23193
0.23438
0.23193
0.23438
0.23438
0.23438
0.23682
0.23926
0.23682
0.23682
0.23438
0.23682
0.23193
0.22949
0.22705
0.22461
0.22461
0.22217
0.22217
0.21973
0.21973
0.21484
0.2124
0.20996
0.20264
0.19775
0.19775
0.19287
0.18799
0.18799
0.19043
0.19043
0.19287
0.19287
0.19287
0.19287
0.19531
0.19531
0.19531
0.19043
0.19775
0.2002
0.19775
0.19775
0.2002
0.2002
0.19775
0.2002
0.19775
0.19287
0.19043
0.19043
0.19043
0.18799
0.18555
0.18555
0.17822
0.17822
0.17822
0.17822
0.17578
0.17334
0.1709
0.1709
0.16846
0.16846
0.16357
0.16113
0.16113
0.15625
0.15869
0.15869
0.15625
0.15625
0.15381
0.15137
0.15137
0.15137
0.14404
0.14404
0.14404
0.1416
0.1416
0.13916
0.13916
0.13672
0.13428
0.13672
0.1294
0.1294
0.12695
0.12695
0.12451
0.12207
0.12451
0.11963
0.11475
0.11231
0.11231
0.10986
0.10742
0.10498
0.10498
0.10498
0.10254
0.10498
0.10254
0.10254
0.10498
0.10498
0.10498
0.10498
0.10742
0.10742
0.10742
0.11231
0.11231
0.10986
0.11475
0.11719
0.11719
0.11475
0.11963
0.11963
0.11719
0.11963
0.12695
0.1294
0.13184
0.13428
0.13672
0.13916
0.14404
0.14648
0.14404
0.1416
0.1416
0.1416
0.14893
0.15381
0.15381
0.15381
0.15625
0.15625
0.15625
0.15869
0.16113
0.15869
0.16357
0.16357
0.16602
0.16357
0.16846
0.16846
0.17334
0.1709
0.17578
0.17822
0.18066
0.18555
0.18799
0.19287
0.19775
0.19531
0.2002
0.20752
0.20508
0.20508
0.20996
0.20996
0.21484
0.21729
0.22217
0.22217
0.22705
0.22949
0.23438
0.23438
0.23682
0.2417
0.23926
0.24658
0.2417
0.2417
0.24414
0.24658
0.24902
0.24902
0.24658
0.24902
0.25146
0.25391
0.25391
0.25391
0.25635
0.25635
0.25635
0.25635
0.25635
0.25635
0.25635
0.25391
0.25635
0.25635
0.25635
0.25879
0.25391
0.25391
0.25391
0.25635
0.25635
0.25391
0.25391
0.25879
0.25635
0.25879
0.25879
0.25879
0.25879
0.25635
0.25635
0.25635
0.25635
0.25879
0.26123
0.25635
0.25635
0.25635
0.25391
0.25391
0.25391
0.25635
0.25635
0.25635
0.26123
0.26367
0.26611
0.26855
0.271
0.271
0.27344
0.27344
0.27588
0.28076
0.27832
0.27832
0.28564
0.28564
0.28564
0.28564
0.2832
0.28564
0.28564
0.28809
0.28809
0.2832
0.2832
0.2832
0.27832
0.27344
0.27344
0.27344
0.26611
0.26367
0.26123
0.26123
0.25635
0.25391
0.24658
0.2417
0.23926
0.23926
0.23438
0.22705
0.22461
0.21973
0.21973
0.20996
0.20752
0.20508
0.2002
0.19775
0.19287
0.18799
0.18555
0.1831
0.18799
0.1831
0.17578
0.1709
0.16602
0.16602
0.16602
0.16357
0.15869
0.15625
0.15137
0.14893
0.14893
0.14893
0.15137
0.14648
0.14404
0.1416
0.13672
0.13184
0.1294
0.12695
0.11963
0.11719
0.11231
0.10986
0.10986
0.10742
0.10498
0.10742
0.10498
0.10254
0.09766
0.09766
0.09521
0.09521
0.09521
0.09766
0.09521
0.09521
0.09521
0.09277
0.09521
0.09766
0.09766
0.09277
0.09033
0.09033
0.08057
0.08545
0.08789
0.08789
0.08545
0.08789
0.08789
0.08789
0.09277
0.09033
0.09521
0.09521
0.09521
0.09277
0.09277
0.09766
0.09766
0.09766
0.1001
0.10254
0.10254
0.10498
0.10986
0.10986
0.11231
0.11231
0.11231
0.11475
0.11719
0.11719
0.11719
0.11719
0.11963
0.12207
0.11963
0.11719
0.11719
0.11719
0.11963
0.11963
0.11719
0.11719
0.11719
0.11719
0.11963
0.11719
0.11719
0.11719
0.11719
0.11475
0.11719
0.11719
0.11231
0.11719
0.11719
0.11719
0.11963
0.11963
0.12207
0.12207
0.12451
0.12451
0.12451
0.12695
0.12695
0.13428
0.13184
0.13428
0.13184
0.1294
0.13184
0.1294
0.1294
0.1294
0.13184
0.1294
0.12207
0.11963
0.11963
0.11475
0.11475
0.11231
0.11231
0.10742
0.10742
0.10498
0.10254
0.1001
0.09521
0.09521
0.09277
0.08789
0.08301
0.08057
0.08301
0.08057
0.07568
0.07812
0.08057
0.07568
0.08057
0.07812
0.07812
0.07812
0.08057
0.08057
0.08301
0.08789
0.09521
0.09766
0.09766
0.10254
0.10498
0.10254
0.10498
0.10986
0.11475
0.11475
0.11475
0.11231
0.10986
0.10986
0.10986
0.11231
0.11231
0.11231
0.11231
0.11231
0.11231
0.11231
0.11719
0.11719
0.11719
0.11719
0.11475
0.11963
0.12207
0.12207
0.12451
0.12695
0.12695
0.12695
0.13184
0.1294
0.1294
0.13184
0.13184
0.12207
0.12207
0.12207
0.11719
0.11719
0.11475
0.11231
0.11475
0.11231
0.10986
0.10742
0.10742
0.10742
0.10498
0.10254
0.10254
0.10254
0.1001
0.09766
0.09766
0.09766
0.09766
0.09766
0.09521
0.09766
0.09766
0.09521
0.1001
0.09766
0.09277
0.08789
0.09033
0.08789
0.09033
0.08789
0.08545
0.08301
0.08789
0.08545
0.08789
0.08789
0.09033
0.09277
0.09277
0.09521
0.09521
0.09766
0.10254
0.10254
0.10742
0.11231
0.11475
0.11963
0.12451
0.12695
0.1294
0.13184
0.13672
0.13672
0.13672
0.13916
0.1416
0.1416
0.1416
0.1416
0.13916
0.13672
0.13428
0.13184
0.1294
0.1294
0.12695
0.12451
0.12695
0.12451
0.11963
0.12451
0.12451
0.12695
0.12695
0.12695
0.13184
0.13184
0.13672
0.13916
0.13672
0.13916
0.1416
0.14404
0.14648
0.14648
0.15137
0.15381
0.15869
0.15869
0.16602
0.16846
0.1709
0.1709
0.17334
0.17578
0.17822
0.17822
0.18066
0.1831
0.1831
0.1831
0.18555
0.1831
0.18555
0.18799
0.18799
0.19043
0.19043
0.19775
0.19775
0.2002
0.2002
0.20508
0.20264
0.20508
0.20508
0.20752
0.20508
0.20508
0.20508
0.20264
0.20264
0.20508
0.20508
0.20508
0.2002
0.20264
0.2002
0.19775
0.19531
0.19531
0.19531
0.19531
0.19531
0.19043
0.19043
0.19287
0.19531
0.19043
0.19287
0.19531
