# Supplementary material for: Study on the characteristic mechanisms of infrasonic precursors during the damage process of impending earthquake sources
Source: PLoS One. 2021 Oct 1;16(10):e0257345. doi: 10.1371/journal.pone.0257345 (PMC8486096; doi:10.1371/journal.pone.0257345)
Supplement: S9 File — (XLSX) [file pone.0257345.s009.xlsx]

## Sheet: Sheet1
S9 File. Data of crack accumulation and crack velocity in compression experiment of granite specimens
t	N1	N2	lgt	series1	series2
0.2	0.24	0.75	0.1	5.875	7.375
0.5	0.5	1.425	0.2	5.75	7.25
0.75	0.75	1.925	0.3	5.625	7.125
1	1	2.4	0.4	5.5	7
1.25	1.2	2.65	0.5	5.375	6.875
1.5	1.38	2.8	0.6	5.25	6.75
1.75	1.52	2.88	0.7	5.125	6.625
2	1.7	2.92	0.8	5	6.5
2.3	1.9	2.95	0.9	4.875	6.375
2.6	2.05	2.98	1	4.75	6.25
3	2.25	3	1.1	4.625	6.125
3.2	2.3	3	1.2	4.5	6
3.4	2.35	3	1.3	4.375	5.875
3.6	2.4	3	1.4	4.25	5.75
3.8	2.45	3	1.5	4.125	5.625
4	2.5	3	1.6	4	5.5
4.2	2.55	3	1.7	3.875	5.375
4.4	2.6	3.03	1.8	3.75	5.25
4.6	2.65	3.05	1.9	3.625	5.125
4.8	2.7	3.08	2	3.5	5
5	2.75	3.15	2.1	3.375	4.875
5.2	2.81	3.3	2.2	3.25	4.75
			2.3	3.125	4.625
			2.4	3	4.5
			2.5	2.875	4.375
			2.6	2.75	4.25
			2.7	2.625	4.125
			2.8	2.5	4
			2.9	2.375	3.875
			3	2.25	3.75
			3.1	2.125	3.625
			3.2	2	3.5
			3.3	1.875	3.375
			3.4	1.75	3.25
			3.5	1.625	3.125
			3.6	1.5	3
			3.7	1.375	2.875
			3.8	1.25	2.75
			3.9	1.125	2.625
			4	1	2.5
			4.1	0.875	2.4
			4.2	0.75	2.35
			4.3	0.625	2.3
			4.4	0.5	2.25
			4.5	0.375	2.23
			4.6	0.25	2.21
			4.7	0.125	2.2
			4.8	0	2.18
			4.9	-0.125	2.17
			5	-0.25	2.2
			5.1	-0.375	2.25
			5.2	-0.5	2.3
			5.3	-0.625	2.4
			5.4	-0.75	2.5
			5.5	-0.875	2.6
			5.6	-1	2.7
			5.7	-1.125	2.8
